# Supplementary material for: Integrated network analysis and metabolomics reveal the molecular mechanism of Yinchen Sini decoction in CCl4-induced acute liver injury
Source: Front Pharmacol. 2023 Sep 25;14:1221046. doi: 10.3389/fphar.2023.1221046 (PMC10561237; doi:10.3389/fphar.2023.1221046)
Supplement: Supplementary file 1 [file DataSheet2.zip]

Archive with 4 entries (4 files):
- Supplementary Material S3.xlsx
- Supplementary Material S4.xlsx
- Supplementary Material S1.xlsx
- Supplementary Material S2.xlsx
