# Supplementary material for: Integrated network analysis and metabolomics reveal the molecular mechanism of Yinchen Sini decoction in CCl4-induced acute liver injury
Source: Front Pharmacol. 2023 Sep 25;14:1221046. doi: 10.3389/fphar.2023.1221046 (PMC10561237; doi:10.3389/fphar.2023.1221046)
Supplement: Supplementary file 1 [file DataSheet2.zip › Supplementary Material S3.xlsx]

## Sheet: Sheet1
Supplementary material S3 Details of GO analyses.
	GO	Category	Pathway	Count	Generatio	PValue
BP	GO:0000302	GO Biological Processes	response to reactive oxygen species	36	0.157205	3.64963e-37
	GO:0034599	GO Biological Processes	cellular response to oxidative stress	40	0.174672	1.99354e-38
	GO:0032496	GO Biological Processes	response to lipopolysaccharide	40	0.174672	1.86466e-35
	GO:0002237	GO Biological Processes	response to molecule of bacterial origin	41	0.179039	9.11601e-36
	GO:0042060	GO Biological Processes	wound healing	44	0.19214	9.08056e-37
	GO:0062197	GO Biological Processes	cellular response to chemical stress	47	0.20524	2.71653e-45
	GO:0031667	GO Biological Processes	response to nutrient levels	49	0.213974	6.5519e-41
	GO:0009991	GO Biological Processes	response to extracellular stimulus	50	0.218341	7.93107e-41
	GO:0006979	GO Biological Processes	response to oxidative stress	51	0.222707	1.05577e-44
	GO:0009410	GO Biological Processes	response to xenobiotic stimulus	52	0.227074	2.16994e-45
	GO:0030335	GO Biological Processes	positive regulation of cell migration	53	0.231441	2.00806e-42
	GO:2000147	GO Biological Processes	positive regulation of cell motility	53	0.231441	2.17837e-41
	GO:0051272	GO Biological Processes	positive regulation of cellular component movement	53	0.231441	6.29097e-41
	GO:0040017	GO Biological Processes	positive regulation of locomotion	53	0.231441	7.48982e-41
	GO:0009611	GO Biological Processes	response to wounding	54	0.235808	6.88669e-44
	GO:0001934	GO Biological Processes	positive regulation of protein phosphorylation	54	0.235808	1.48893e-37
	GO:0071417	GO Biological Processes	cellular response to organonitrogen compound	55	0.240175	9.50584e-42
	GO:0000165	GO Biological Processes	MAPK cascade	57	0.248908	2.36802e-39
	GO:1901699	GO Biological Processes	cellular response to nitrogen compound	58	0.253275	2.25259e-43
	GO:0010035	GO Biological Processes	response to inorganic substance	60	0.262009	1.17556e-50
CC	GO:1904813	GO Cellular Components	ficolin-1-rich granule lumen	13	0.0567686	1.24985e-11
	GO:0005775	GO Cellular Components	vacuolar lumen	13	0.0567686	8.87978e-10
	GO:0101002	GO Cellular Components	ficolin-1-rich granule	14	0.0611354	1.66237e-10
	GO:0061695	GO Cellular Components	transferase complex, transferring phosphorus-containing groups	15	0.0655022	5.04689e-10
	GO:0005788	GO Cellular Components	endoplasmic reticulum lumen	19	0.0829694	4.12256e-12
	GO:0034774	GO Cellular Components	secretory granule lumen	21	0.0917031	7.23343e-14
	GO:0060205	GO Cellular Components	cytoplasmic vesicle lumen	22	0.0960699	8.34239e-15
	GO:0005925	GO Cellular Components	focal adhesion	22	0.0960699	1.55431e-12
	GO:0030055	GO Cellular Components	cell-substrate junction	22	0.0960699	2.1528e-12
	GO:0031983	GO Cellular Components	vesicle lumen	23	0.100437	8.70249e-16
	GO:0009897	GO Cellular Components	external side of plasma membrane	25	0.10917	2.34664e-15
	GO:0030425	GO Cellular Components	dendrite	25	0.10917	2.43725e-11
	GO:0097447	GO Cellular Components	dendritic tree	25	0.10917	2.60467e-11
	GO:0000323	GO Cellular Components	lytic vacuole	25	0.10917	3.84911e-10
	GO:0005764	GO Cellular Components	lysosome	25	0.10917	3.84911e-10
	GO:0048471	GO Cellular Components	perinuclear region of cytoplasm	25	0.10917	4.95436e-10
	GO:0045121	GO Cellular Components	membrane raft	27	0.117904	8.34909e-20
	GO:0098857	GO Cellular Components	membrane microdomain	27	0.117904	8.34909e-20
	GO:0043235	GO Cellular Components	receptor complex	30	0.131004	1.10078e-17
	GO:0098552	GO Cellular Components	side of membrane	32	0.139738	2.90668e-17
MF	GO:0004879	GO Molecular Functions	nuclear receptor activity	14	0.0611354	1.87145e-18
	GO:0098531	GO Molecular Functions	ligand-activated transcription factor activity	14	0.0611354	1.87145e-18
	GO:0020037	GO Molecular Functions	heme binding	17	0.0742358	5.88076e-16
	GO:0046906	GO Molecular Functions	tetrapyrrole binding	17	0.0742358	1.92466e-15
	GO:0031406	GO Molecular Functions	carboxylic acid binding	18	0.0786026	5.26789e-15
	GO:0004714	GO Molecular Functions	transmembrane receptor protein tyrosine kinase activity	20	0.0873362	8.18517e-21
	GO:0004713	GO Molecular Functions	protein tyrosine kinase activity	21	0.0917031	2.86251e-21
	GO:0019199	GO Molecular Functions	transmembrane receptor protein kinase activity	22	0.0960699	2.40314e-22
	GO:0061629	GO Molecular Functions	RNA polymerase II-specific DNA-binding transcription factor binding	23	0.100437	1.23757e-16
	GO:0004674	GO Molecular Functions	protein serine/threonine kinase activity	25	0.10917	3.55503e-16
	GO:0140297	GO Molecular Functions	DNA-binding transcription factor binding	25	0.10917	5.07797e-16
	GO:0008134	GO Molecular Functions	transcription factor binding	31	0.135371	1.68779e-17
	GO:0019901	GO Molecular Functions	protein kinase binding	33	0.144105	1.58572e-17
	GO:0019904	GO Molecular Functions	protein domain specific binding	33	0.144105	6.23261e-17
	GO:0016491	GO Molecular Functions	oxidoreductase activity	34	0.148472	4.33351e-17
	GO:0019900	GO Molecular Functions	kinase binding	36	0.157205	1.20676e-18
	GO:0042803	GO Molecular Functions	protein homodimerization activity	38	0.165939	5.35192e-22
	GO:0004672	GO Molecular Functions	protein kinase activity	46	0.200873	2.9882e-33
	GO:0016773	GO Molecular Functions	phosphotransferase activity, alcohol group as acceptor	48	0.209607	3.84716e-32
	GO:0016301	GO Molecular Functions	kinase activity	48	0.209607	1.72416e-30
