# Supplementary material for: Integrated network analysis and metabolomics reveal the molecular mechanism of Yinchen Sini decoction in CCl4-induced acute liver injury
Source: Front Pharmacol. 2023 Sep 25;14:1221046. doi: 10.3389/fphar.2023.1221046 (PMC10561237; doi:10.3389/fphar.2023.1221046)
Supplement: Supplementary file 1 [file DataSheet2.zip › Supplementary Material S4.xlsx]

## Sheet: metobolites-targets
Supplementary Material S4 The targets of metobolites obtained by SWISS.
metobolites	targets of metobolites
Lacate	AKR1B1
Lacate	HDAC3
Lacate	HMGCR
Lacate	ESR2
Lacate	FYN
Lacate	LCK
Lacate	ADSS
Lacate	EGLN1
Lacate	MMP9
Lacate	MMP2
Lacate	CHRNA4
TMAO	CHRNA7
TMAO	TAAR5
TMAO	ACHE
Xanthine	GDA
Xanthine	ADORA1
Xanthine	KCNH2
Xanthine	BRD4
Xanthine	BRD2
Xanthine	BRDT
Xanthine	BRD3
Xanthine	PNP
Xanthine	ADORA2A
Xanthine	ADORA2B
Xanthine	ADORA3
Xanthine	CHIA
Xanthine	F2
Xanthine	ELANE
Xanthine	PLAU
Xanthine	TYMP
Xanthine	KAT2B
Xanthine	PDE4A
Xanthine	CES1
Xanthine	CDC25B
Xanthine	AKR1B1
Xanthine	CCNE1
Xanthine	MPI
Xanthine	CA12
Xanthine	CA9
Xanthine	CA2
Xanthine	CA1
Xanthine	CA14
Xanthine	CA5A
Xanthine	EPAS1
Xanthine	CA7
Xanthine	CASP3
Xanthine	ALOX15
Xanthine	TLR4
Xanthine	TLR9
Xanthine	ADAMTS5
Xanthine	MAP2K1
Xanthine	MAP3K8
Xanthine	TYMS
Xanthine	PIM1
Xanthine	PIM3
Xanthine	ABCC8
Xanthine	ATM
Xanthine	CES2
Xanthine	TK1
Xanthine	MAOA
Xanthine	CASP4
Xanthine	CASP9
Xanthine	MAPK10
Xanthine	CASP6
Xanthine	CASP7
Xanthine	NAAA
Xanthine	CNOT7
Xanthine	EPHX1
Xanthine	ALPL
Xanthine	PTPRC
Xanthine	HPRT1
Xanthine	DRD2
Xanthine	HTR7
Xanthine	MAP2K3
Xanthine	IDO1
Xanthine	BTK
Xanthine	CYP19A1
Xanthine	NISCH
Xanthine	GSR
Xanthine	NAMPT
Xanthine	PADI1
Xanthine	PADI2
Xanthine	PADI3
Xanthine	PADI4
Xanthine	SCN9A
Xanthine	BRAF
Xanthine	CDC7
Xanthine	HTR2B
Xanthine	ADRA2A
Xanthine	ADRA2C
Xanthine	ADRA2B
Xanthine	HTR2C
Xanthine	MGLL
Xanthine	DHFR
Xanthine	MAPK8
Xanthine	MMP2
Xanthine	CDK5R1
Xanthine	CDK2
Xanthine	CDK9
Xanthine	ESR2
Xanthine	DYRK1A
Xanthine	CHRNA3
Xanthine	HTR1E
Xanthine	ADRA1D
Xanthine	ADRA1B
Xanthine	OPRM1
Xanthine	OPRK1
Xanthine	CHEK2
Xanthine	PLAUR
Xanthine	GPR84
Xanthine	FLT3
Xanthine	EGFR
Xanthine	TGM2
Xanthine	EGLN1
Succinate	HDAC3
Succinate	PHF8
Succinate	ACLY
Succinate	FNTA
Succinate	SLC6A1
Succinate	GABRA1
Succinate	GABRA3
Succinate	GABRA2
Succinate	GABBR2
Succinate	GABRR1
Succinate	SLC6A11
Succinate	SLC22A6
Succinate	SLC6A13
Succinate	HAO1
Succinate	FABP4
Succinate	PPARA
Succinate	FABP3
Succinate	FABP5
Succinate	PPARD
Succinate	FFAR1
Succinate	FABP2
Succinate	HMGCR
Succinate	HSD11B1
Succinate	PTGER2
Succinate	PTGFR
Succinate	CHRNA7
Succinate	FDFT1
Succinate	AR
Succinate	VDR
Succinate	NPC1L1
Succinate	NR1H4
Succinate	CDC25A
Succinate	GPBAR1
Succinate	AKR1B10
Succinate	POLB
Succinate	KDM3A
Succinate	FTO
Succinate	KDM5A
Succinate	EGLN2
Succinate	KDM5B
Succinate	EGLN3
Succinate	KDM4A
Succinate	HIF1AN
Succinate	KDM4D
Succinate	KDM4C
Succinate	CA1
Succinate	CA9
Succinate	RNPEP
Succinate	UGT2B7
Succinate	KDM6B
Succinate	FOLH1
Succinate	CYP19A1
Succinate	SERPINA6
Succinate	SHBG
Succinate	HSD17B3
Succinate	G6PD
Succinate	GABBR1
Succinate	KDM2A
Succinate	KDM5C
Succinate	ACE
Succinate	KDM4E
Succinate	HDAC3
3HB	CA1
3HB	CA9
3HB	EGLN1
3HB	HMGCR
3HB	SLC6A1
3HB	GABRA1
3HB	GABRA3
3HB	GABRA2
3HB	GABBR2
3HB	GABRR1
3HB	SLC6A11
3HB	SLC22A6
3HB	SLC6A13
3HB	ESR2
3HB	UGT2B7
3HB	FABP4
3HB	PPARA
3HB	FABP3
3HB	FABP5
3HB	PPARD
3HB	FFAR1
3HB	FABP2
3HB	AKR1B1
3HB	MMP9
3HB	CA12
3HB	MMP2
3HB	ACLY
3HB	MMP8
3HB	HSD11B1
3HB	PTGER2
3HB	PTGFR
3HB	CHRNA7
3HB	AR
3HB	VDR
3HB	NR1H4
3HB	CDC25A
3HB	GPBAR1
3HB	AKR1B10
3HB	POLB
3HB	TLR4
3HB	KDM4E
3HB	KDM6B
3HB	GBA
3HB	RNPEP
3HB	SLC1A1
3HB	G6PD
3HB	FUCA1
3HB	PTGES
3HB	FDFT1
3HB	FOLH1
3HB	FNTA
3HB	CYP19A1
3HB	SERPINA6
3HB	SHBG
3HB	HSD17B3
3HB	GABBR1
3HB	ACE
3HB	DPP4
3HB	NPC1L1
3HB	SLC6A12
3HB	HSD11B2
3HB	HAO1
3HB	CPT1A
3HB	KDM2A
3HB	PHF8
3HB	KDM5C
3HB	GRM5
Glumate	GRM2
Glumate	GRIK1
Glumate	GRIA1
Glumate	ADORA3
Glumate	GRIK5
Glumate	SLC1A1
Glumate	GRM4
Glumate	GRM3
Glumate	GRIA4
Glumate	GRM8
Glumate	GRIK2
Glumate	GRIK3
Glumate	GRM1
Glumate	GRM7
Glumate	GRIA2
Glumate	GRM6
Glumate	SLC1A2
Glumate	SLC6A12
Glumate	SLC6A1
Glumate	GABRA1
Glumate	GABRA3
Glumate	GABRA2
Glumate	GABBR2
Glumate	GABRR1
Glumate	SLC6A11
Glumate	SLC22A6
Glumate	SLC6A13
Glumate	BBOX1
Glumate	HMGCR
Glumate	CACNA2D1
Glumate	ENPEP
Glumate	LTA4H
Glumate	ANPEP
Glumate	EGLN1
Glumate	PYGM
Glumate	PLG
Glumate	FOLH1
Glumate	ODC1
Glumate	ACLY
Glumate	PEPD
Glumate	LAP3
Glumate	FNTA
Glumate	SHBG
Glumate	SLC7A11
Glumate	AR
Glumate	CDC45
Glumate	PTPRC
Glumate	CDC25A
Glumate	GLO1
Glumate	NR1H4
Glumate	FABP4
Glumate	PPARA
Glumate	NAALAD2
Glumate	DPP4
Glumate	CPT2
Glumate	FABP3
Glumate	CPB2
Glumate	FABP5
Glumate	PPARD
Glumate	HSD11B1
Glumate	FFAR1
Glumate	FABP2
Glumate	GPBAR1
Glumate	KISS1R
Glumate	KDM4E
Glumate	KDM2A
Glumate	KDM6B
Glumate	PHF8
Glumate	KDM5C
Glumate	FDFT1
Glumate	CHRNA7
Glumate	PTGER2
Glumate	PTGFR
Glumate	GBA
Glumate	RNPEP
Glumate	VDR
Glumate	AKR1B10
Glumate	POLB
Glumate	HDAC3
Glumate	NOS1
Glumate	NOS2
Glumate	NOS3
Glumate	UGT2B7
Glumate	G6PD
Glumate	SPHK1
Glumate	CPA1
Glumate	EGLN1
Malic acid	ACLY
Malic acid	CHRNA7
Malic acid	FDFT1
Malic acid	HDAC3
Malic acid	AKR1B1
Malic acid	HMGCR
Malic acid	SLC1A1
Malic acid	SLC1A2
Malic acid	HAO1
Malic acid	KDM2A
Malic acid	PHF8
Malic acid	KDM5C
Malic acid	PTGER2
Malic acid	PTGFR
Malic acid	FNTA
Malic acid	NPC1L1
Malic acid	UGT2B7
Malic acid	SLC6A1
Malic acid	GABRA1
Malic acid	GABRA3
Malic acid	GABRA2
Malic acid	GABBR2
Malic acid	GABRR1
Malic acid	SLC6A11
Malic acid	SLC22A6
Malic acid	SLC6A13
Malic acid	CPT1A
Malic acid	G6PD
Malic acid	FABP4
Malic acid	PPARA
Malic acid	FABP3
Malic acid	FABP5
Malic acid	PPARD
Malic acid	FFAR1
Malic acid	FABP2
Malic acid	SLC5A7
Choline	CCR2
Choline	FABP4
Choline	HSD11B1
Choline	CHRM4
Choline	CHRM5
Choline	CHRM2
Choline	CHRM1
Choline	CHRM3
Choline	FABP3
Choline	KDM5A
Choline	KDM5B
Choline	MCL1
Choline	KDM4C
Choline	FOLH1
Choline	TERT
Choline	PDPK1
Choline	PTGDR2
Choline	FABP5
Choline	SRD5A1
Choline	SRD5A2
Choline	PTGER1
Choline	PTGS1
Choline	PTGS2
Choline	AKR1C3
Choline	AKR1C2
Choline	AKR1C1
Choline	AKR1B10
Choline	CCR9
Choline	PTGDR
Choline	AKR1B1
Choline	AMPD3
Choline	TBXAS1
Choline	HPGD
Choline	PTPRG
Choline	RXRA
Choline	KDM6B
Choline	MME
Choline	CTSB
Choline	PABPC1
Choline	TBXA2R
Choline	NR4A1
Choline	PPARG
Choline	PPARA
Choline	METAP2
Choline	MIF
Choline	PTGER4
Choline	PTGER2
Choline	PTGIR
Choline	ABCC1
Choline	PTGER3
Choline	SLC22A12
Choline	CYP19A1
Choline	ESR2
Choline	HSP90AA1
Choline	EDNRA
Choline	ACE
Choline	HDAC6
Choline	KMO
Choline	HDAC1
Choline	TTR
Choline	CTSV
Choline	CTSL
Choline	HAO1
Choline	RBP4
Choline	TKT
Choline	ERCC5
Choline	MDM2
Choline	FEN1
Choline	CYP26B1
Choline	CYP26A1
Choline	DHODH
Choline	PTGFR
Choline	PTGFR

## Sheet: ovvrlapping targets
267 targets of metabolites( delete the repetition)	targets of five signal phaways (PI3K-AKT signaling pathway, MAPK signaling pathway, TNF signaling pathway, Apoptosis signaling pathway, HIF signaling pathway	19 overlapping targets
AKR1B1	AKT1	CASP3
HDAC3	BAD	CTSB
HMGCR	BCL2	MAP2K1
ESR2	BCL2L1	MAPK10
FYN	CASP3	MAPK8
LCK	CTSB	MCL1
ADSS	ERN1	CDK2
EGLN1	FASN	EGFR
MMP9	IKBKB	FLT3
MMP2	JUN	HSP90AA1
CHRNA4	MAP2K1	MDM2
CHRNA7	MAPK1	NOS3
TAAR5	MAPK10	RXRA
ACHE	MAPK3	TLR4
GDA	MAPK8	NOS2
ADORA1	MCL1	MMP9
KCNH2	NFKB1	PTGS2
BRD4	NTRK1	BRAF
BRD2	PARP1	CDC25B
BRDT	PIK3CA
BRD3	PIK3CB
PNP	PIK3R1
ADORA2A	PRF1
ADORA2B	RAF1
ADORA3	RELA
CHIA	TNF
F2	TNFRSF1A
ELANE	CCND1
PLAU	CDK2
TYMP	CDK4
KAT2B	EGFR
PDE4A	ERBB2
CES1	FGFR1
CDC25B	FLT1
CCNE1	FLT3
MPI	GSK3B
CA12	HSP90AA1
CA9	IGF1R
CA2	IL2
CA1	IL6
CA14	INSR
CA5A	JAK1
EPAS1	JAK2
CA7	KDR
CASP3	KIT
ALOX15	MDM2
TLR4	MET
TLR9	MTOR
ADAMTS5	NOS3
MAP2K1	NTRK2
MAP3K8	PDGFRA
TYMS	PDGFRB
PIM1	PIK3CG
PIM3	PRKCA
ABCC8	PTK2
ATM	RXRA
CES2	TLR4
TK1	VEGFA
MAOA	EP300
CASP4	F3
CASP9	HIF1A
MAPK10	HMOX1
CASP6	NOS2
CASP7	SERPINE1
NAAA	STAT3
CNOT7	ICAM1
EPHX1	MAPK14
ALPL	MMP14
PTPRC	MMP3
HPRT1	MMP9
DRD2	PTGS2
HTR7	SELE
MAP2K3	VCAM1
IDO1	BRAF
BTK	CDC25B
CYP19A1	HSPA1A
NISCH	HSPA8
GSR	MAPT
NAMPT	TGFBR1
PADI1
PADI2
PADI3
PADI4
SCN9A
BRAF
CDC7
HTR2B
ADRA2A
ADRA2C
ADRA2B
HTR2C
MGLL
DHFR
MAPK8
CDK5R1
CDK2
CDK9
DYRK1A
CHRNA3
HTR1E
ADRA1D
ADRA1B
OPRM1
OPRK1
CHEK2
PLAUR
GPR84
FLT3
EGFR
TGM2
PHF8
ACLY
FNTA
SLC6A1
GABRA1
GABRA3
GABRA2
GABBR2
GABRR1
SLC6A11
SLC22A6
SLC6A13
HAO1
FABP4
PPARA
FABP3
FABP5
PPARD
FFAR1
FABP2
HSD11B1
PTGER2
PTGFR
FDFT1
AR
VDR
NPC1L1
NR1H4
CDC25A
GPBAR1
AKR1B10
POLB
KDM3A
FTO
KDM5A
EGLN2
KDM5B
EGLN3
KDM4A
HIF1AN
KDM4D
KDM4C
RNPEP
UGT2B7
KDM6B
FOLH1
SERPINA6
SHBG
HSD17B3
G6PD
GABBR1
KDM2A
KDM5C
ACE
KDM4E
MMP8
GBA
SLC1A1
FUCA1
PTGES
DPP4
SLC6A12
HSD11B2
CPT1A
GRM5
GRM2
GRIK1
GRIA1
GRIK5
GRM4
GRM3
GRIA4
GRM8
GRIK2
GRIK3
GRM1
GRM7
GRIA2
GRM6
SLC1A2
BBOX1
CACNA2D1
ENPEP
LTA4H
ANPEP
PYGM
PLG
ODC1
PEPD
LAP3
SLC7A11
CDC45
GLO1
NAALAD2
CPT2
CPB2
KISS1R
NOS1
NOS2
NOS3
SPHK1
CPA1
SLC5A7
CCR2
CHRM4
CHRM5
CHRM2
CHRM1
CHRM3
MCL1
TERT
PDPK1
PTGDR2
SRD5A1
SRD5A2
PTGER1
PTGS1
PTGS2
AKR1C3
AKR1C2
AKR1C1
CCR9
PTGDR
AMPD3
TBXAS1
HPGD
PTPRG
RXRA
MME
CTSB
PABPC1
TBXA2R
NR4A1
PPARG
METAP2
MIF
PTGER4
PTGIR
ABCC1
PTGER3
SLC22A12
HSP90AA1
EDNRA
HDAC6
KMO
HDAC1
TTR
CTSV
CTSL
RBP4
TKT
ERCC5
MDM2
FEN1
CYP26B1
CYP26A1
DHODH
