# Supplementary material for: Integrated network analysis and metabolomics reveal the molecular mechanism of Yinchen Sini decoction in CCl4-induced acute liver injury
Source: Front Pharmacol. 2023 Sep 25;14:1221046. doi: 10.3389/fphar.2023.1221046 (PMC10561237; doi:10.3389/fphar.2023.1221046)
Supplement: Supplementary file 1 [file DataSheet2.zip › Supplementary Material S1.xlsx]

## Sheet: Sheet1
Supplementary material S1 The targets of liver injury and Yinchen Sini Decosion (YCSND).
targets of liver injury	targets of YCSND
PKD1	CA7
SEC63	CA12
IL6	CA9
PRKCSH	CA13
TP53	CA1
TNF	CA14
PKHD1	CA4
PKD2	EGFR
CTNNB1	CA5A
ALB	XDH
MARS1	CA6
GPT	CA2
MIR122	SRD5A1
HFE	CBR1
NBAS	CDK2
GANAB	MAOA
ABCB11	ESR2
PNPLA3	ALOX5
TSC2	CCND1
PRMT7	FLT4
KRT18	INSR
SERPINA1	PTK2
APOE	PLK1
APC	TEK
F2	MAP3K8
MIR21	HSPA1A
TERT	NUAK1
LRP5	FGR
KRT8	CA5B
PHKA2	AKR1C1
EGF	DAO
TGFB1	GSK3B
MET	KCNA3
HNF1A	PTGS2
IL10	GSR
NR1H4	HSD17B3
INS	SRC
PIK3CA	KDR
RINT1	ACHE
TSC1	CYP1A2
IL1B	NAT1
MIR34A	MAOB
SLC17A5	PTPN1
ABCB4	ESR1
CASP8	MB
PYGL	PARP1
CXCL8	KCNMA1
GYS2	ERBB2
AFP	SQLE
HADHA	BACE1
FABP1	MET
ABCC2	COMT
POLG	GPR35
CPT1A	CDK9
MIR155	AKR1C3
CYP2E1	ALPG
GGT1	PLAA
HNF4A	AKR1B1
SERPINE1	AURKA
CASP3	CHRM1
MIR17	AOC3
CYP3A4	AURKB
ARG1	CISD1
PPARG	HCAR2
FARSB	DDO
MIR15A	SIRT3
IFNG	SIRT2
UGT1A1	SLC22A6
MIR146A	FYN
ATP8B1	LCK
HGF	CA3
IGF2R	FUT7
KRAS	LDHA
MIR27A	LDHB
GFER	TTR
NOS2	IGF1R
MIR223	ALK
CRP	SERPINE1
ALG8	BCL2L1
AXIN1	TPMT
NR1H3	GABRA3
IGF1	GABRA2
MIR203A	SLC6A1
HMOX1	ACE
FAS	REN
MIR200B	GABRR1
MIR106B	ANPEP
CPT2	EGLN1
EPO	GABBR2
ATP7B	F2
TLR4	LTA4H
MIR221	MMP9
HLA-DRB1	MMP1
CDKN3	MMP2
SLCO1B1	APP
MIR22	NFE2L2
SOD1	STAT3
APOA1	HSD11B1
MMP9	CYP1B1
MIR143	TUBB1
STAT3	TUBB3
G6PC1	ABCB1
MIR29A	PTGS1
SLC25A13	TLR4
MIR93	NQO2
MIR20A	AHR
MIR25	CYP1A1
MIR222	FTO
MAPK1	KDM4E
PPARA	ECE1
ADIPOQ	RELA
HAMP	ADORA1
MIR181A1	ADORA2A
FAH	ADORA2B
TF	ALOX15
MIR191	PRKCE
MIR181B1	F3
CP	TLR9
F5	AKR1B10
ICAM1	SLC13A5
VEGFA	GRK6
MIR181A2	AMPD3
TTR	KDM4C
MIR23B	SRD5A2
MIR127	AKR1C2
CCND1	ERN1
MIR19A	HDAC6
HNF1B	HDAC8
PDGFRL	CHRM2
IGF2	PABPC1
VWF	GBA
MIR195	AGL
PTEN	FUCA1
MIR23A	SIGMAR1
AKR1D1	PNP
EGFR	CHRNA4
CYP1A2	NOS1
LCN2	NOS3
ALDOB	GBA2
AKT1	DRD1
FOS	MAN2A1
ENG	MTAP
MIR18A	UGCG
MIR24-2	GAA
MIR196A2	NOS2
MIR224	SLC16A1
FASLG	TOP2A
RBP4	FBP1
LEP	GLO1
MIR181C	CPA1
APOB	MIF
THBD	SLC6A2
HADHB	MAPK1
TJP2	AKR1C4
GFAP	SYK
HSD3B7	PIK3CB
TCF4	CYP2C9
MPV17	CYP3A4
SLC2A1	CYP2C19
ACE	PIK3CA
CFH	ELANE
CD46	MMP13
SPP1	MMP12
TMEM67	SLC37A4
NOS3	PDE4D
NFKB1	PDE9A
MTTP	PDE1B
IL18	PRKCD
NFE2L2	PRKCA
GPC3	PYGL
IL1A	NEU4
CTLA4	NEU3
UGT1A7	NEU2
DYNC2H1	MGLL
NTRK1	PTPN22
SMAD4	OPRK1
ENO2	DRD3
ALDH2	CYP2D6
ADAMTS13	OPRL1
BRAF	DRD4
AGL	SLC6A3
LIPA	HTR1A
MYC	HTR2A
MIR10B	HTR1D
CFI	KCNH2
NR1H2	KCNA5
PKLR	SLC18A2
MIR181B2	GRIN1
S100B	SLC6A4
DGUOK	HTR1F
BCS1L	PDE10A
HP	ADRA1A
MAPK8	PDE5A
JAK2	PDE11A
CAV1	CHRNB3
LBR	ADRB2
NPC1	ADRB1
IL2	ADRB3
TFR2	BAZ2B
SREBF1	CSF1R
XDH	BAZ2A
MPO	HTR3A
SLC30A10	AKT1
ALPP	TERT
FECH	DUSP3
SOD2	CYP51A1
ABCB1	JAK1
INSR	UTS2R
GSTM1	BCHE
SERPINC1	CHRNA5
GBE1	ROCK2
BDNF	TNNC1
CES1	LRRK2
NR1I2	CHRNB4
JAG1	CHRNA3
CAT	CCR1
CCL2	SLC6A9
CFTR	SCN5A
PTGS2	HTR2B
KRT19	ADRA2A
TIMP1	HTR1B
CC2D2A	ADRA2B
ABCA1	HTR2C
F3	HTR6
DZIP1L	HRH4
ASS1	HTR4
NOTCH2	ADRA2C
CYP1A1	HRH1
CYCS	ADRA1B
TNFRSF1A	OGFRL1
BCL2	TRPV3
CYP2C9	PNMT
CYP2A6	ADRA1D
CDH1	PDE1C
SLC40A1	DPP7
KIT	HDAC1
PMM2	HDAC4
IL4	MGAM
ACADM	SI
CYP2D6	GLB1
TLR2	OGA
SERPINA3	HK2
TTC21B	HK1
SLC2A2	ADORA3
RELA	ADK
SMPD1	MANBA
JUN	SLC5A2
FGA	GAPDH
UGT1A6	HSPA8
IRF5	HSPA5
FBN1	SLC29A1
SLCO1B3	MAP2K1
IL12RB1	MCL1
CYP7A1	SLC5A1
MMP2	GRK1
UGT1A9	TK1
MTHFR	CDK1
IFNA1	DPP4
SEPSECS	SLC28A2
AGT	ADA
HIF1A	PTPRC
HLA-DQB1	IDO1
RETN	CDC25B
RPGRIP1L	CLK1
UGT1A	DYRK1B
IL2RA	HDAC2
BRCA2	ENGASE
IRS1	CHRM4
BAX	CHRM5
NAT2	CHRM3
UGT1A3	KCNJ1
LEPR	CHEK2
LPL	CHEK1
CDKN2A	OPRM1
XIAP	MAN1B1
GRIN2B	ERAP2
CYP2C19	ERAP1
MTOR	DRD2
HBB	MPI
NGF	CCNE2
HJV	MAPK14
XBP1	MAPK11
ELANE	MAPK9
GCK	OPRD1
HLA-B	MDM2
UGT1A4	ROCK1
BMP6	PRKCI
PEX6	MAN2B1
ATM	FLT3
NOTCH1	MAPK8
CXCL12	LNPEP
FOXP3	RPS6KB1
SLC37A4	ILK
GBA	TKT
TWNK	SLC47A2
EDN1	ATAD2
FANCI	PLG
ABCG5	P2RX7
ACOX2	NTRK1
MBL2	ACVRL1
CD36	PIM1
H19	PIM2
IL6R	PIM3
IL17A	PRMT6
SLC10A1	FLT1
CEBPA	KIT
CD34	PRMT8
COMT	PRMT1
DLC1	MAP2K7
PTPN11	TRPA1
CST3	GABRA1
NR5A2	GABRB3
VIM	TYR
IL18BP	ALB
FASN	JAK2
HMGB1	ESRRG
WDR19	GANAB
BAAT	FUCA2
PRKCD	GANC
AMACR	GLA
MAT1A	POLB
INPP5E	EP300
HAVCR1	NMUR2
NDUFS1	NOX4
SIRT1	RPS6KA3
OFD1	CD38
IL1RN	TNF
CXCL10	IL2
SMARCA4	PGR
ASL	HASPIN
OTC	DYRK2
GNMT	CCR5
CYP2B6	CCR8
UCHL1	DYRK4
ACOX1	DYRK1A
GLUL	CSNK1D
ESR1	HTR7
TGFBR2	NISCH
GLS	DYRK3
CD40LG	CLK2
SOCS3	CLK4
CYP7B1	TAAR1
GSTP1	CDK5R1
CDH17	CHUK
PPIG	CTRB1
PCK1	HTT
MALAT1	TNKS2
POLG2	TNKS
SST	XPO1
NPHP3	PIK3CD
AKR1A1	ABCC1
IFT172	PRSS1
CEBPB	KCNJ5
SPTAN1	GRM4
CEP290	TMPRSS15
HMGCR	HSD17B2
LMNA	HSD17B1
GAA	ESRRA
TFAM	ABCG2
LOC106096416	ALOX12
FLT1	PTPRS
SQSTM1	CCNB3
PRF1	ARG1
MAPK14	DAPK1
MT-ND1	MPG
UCP2	SLC22A12
STAT1	CDK6
CCN2	CYP19A1
EPCAM	CSNK2A1
TNFSF15	AVPR2
ALPL	MPO
MIR145	PIK3R1
CDH2	MMP3
GAPDH	PKN1
KDR	NEK2
OCLN	CXCR1
KRT7	CAMK2B
STK11	NEK6
MLXIPL	PLA2G1B
PEMT	AXL
CD44	AKR1A1
FGF2	TOP1
IGFBP3	CFTR
DLD	PFKFB3
IFNL3	AMY1A
BLVRA	SHBG
IL12A	TAS2R31
ERBB2	GRM5
IRS2	CES1
HSPB1	PPARG
THPO	CES2
ADA	PLA2G2A
TERC	PLA2G5
ABCC3	PLA2G10
PIK3C2A	KLK1
GRIN1	KLK2
MST1	RXRA
SKIV2L	CHRNA7
IFNA2	FGFR1
WT1	HSD17B14
FCGR2A	ESRRB
MSH2	EDNRA
ABHD5	IGFBP3
KNG1	PTGER1
NR1I3	PTGER4
AKT2	PTGER2
HSPA4	PTGER3
MEG3	ADCY5
SDHB	PGF
F9	VEGFA
SLC25A15	YWHAG
PDGFRB	CTSL
UROD	BCL2
NGFR	VCP
NDUFS7	WEE1
GDNF	HNF4A
PPARGC1A	PLK4
MKS1	APEX1
AQP4	CNR1
SURF1	GPR55
ITGB1	CNR2
C4A	CASR
TREX1	GPR18
BMP2	GLRA1
CDKN1B	CTSD
HSD17B4	TACR3
ONECUT1	NR1H4
DDIT3	CRHR1
SLPI	PDE4B
PTPRC	P2RX3
ACVRL1	RCE1
PEX5	GCGR
MIR126	ADAMTS5
NOD2	EPHX2
CALCA	TSPO
IFT140	CCKBR
SPIB	NPY5R
HPRT1	STS
WDR35	TYMS
GSK3B	PAK1
PCSK9	AURKC
CBS	CETP
MIF	GRM2
PEX2	IDH1
YARS1	CXCR2
MBP	BACE2
B2M	MTNR1B
TIMP2	BRS3
SELP	SCN2A
ABCB7	MAPT
PEX13	MYLK
MECP2	PIK3CG
MMP1	AR
PARP1	FASN
JAK1	FDFT1
TALDO1	NPC1L1
G6PD	PTGFR
NRAS	FNTA
C3	G6PD
PLG	GPBAR1
CD14	ACLY
SAA1	VDR
ASAH1	CDC25A
GLS2	FABP4
NAGLU	PPARA
RXRA	FABP3
TNPO3	FABP5
PDGFB	PPARD
F7	FFAR1
GHR	FABP2
ADK	HSD11B2
CREBBP	HAO1
HLA-A	UGT2B7
MAP2K1	SERPINA6
GCKR	GABBR1
HLA-DQA1	IKBKB
RB1	NTRK2
IFT80	NAE1
CDKN1A	TBXAS1
HULC	ALDH2
GJA1	PON1
REN	SNCA
MDM2	PLAT
ABCG8	F10
NGLY1	PLAU
COX5A	IGFBP6
FOXM1	IGFBP4
GALK1	IGFBP5
AQP1	IGFBP2
ITGAM	IGFBP1
NPC2	BAD
TMEM231	KDM2A
SLC22A5	KDM5C
TCTN2	PHF8
CLDN1	FOLH1
NDUFB9	CDC45
CSF3	CPA3
ACADVL	CACNA2D1
CR2	KMO
MAPT	GSTK1
AGPAT2	FDPS
FBP1	EGLN3
PEX10	PTGDR2
CYBB	PDE3A
CDK4	PDE3B
PEX1	LYN
PLAU	PARP2
TM6SF2	TYMP
CD79A	CDC7
LDLR	KCNN1
SCO1	KCNN3
BCL2L1	KCNN2
DPYD	CTSK
PIK3CG	CTSS
POU2AF1	PDGFRB
PTPN3	EPHB4
CYP3A5	MAPK10
TTC37	EPHB3
MMEL1	MAP2K3
ATP6AP2	BTK
TNFSF10	RPS6KA5
RLBP1	PBK
PRKAA1	NTRK3
ETFDH	PRKX
NEK8	MAP4K4
NPPA	BRAF
SELE	MAP3K14
MAPK3	TYK2
LIPC	ICAM1
GPD1	SELE
CD81	TGM2
FTH1	PTPN13
RBCK1	METAP1
SP1	MAPKAPK2
EDAR	CXCR4
INVS	ODC1
PLA2G6	PDPK1
KIF1A	HPGDS
CHAT	CAPN1
NDUFV1	CCNE1
TMEM216	ADAM17
BSCL2	GLI2
TRPV4	GLI1
DRD2	ABL1
HPD	GRK2
TGFB2	CDK4
MT-CYB	THRA
COL1A1	THRB
SMAD3	MMP8
ATRX	PDK1
TYMP	CALM1
MT-ATP6	SLC9A1
CCR6	RAF1
CASP9	MTOR
CCR5	PRKDC
BHMT	ST6GAL1
HADH	PLA2G4A
PEX16	DNM1
NLRP3	HDAC5
NPPB	HDAC7
SMARCB1	HDAC9
PEX19	NQO1
LOC114803470	AMD1
FGB	PDE8B
PRL	PDGFRA
PLAT	MGMT
IL1R1	NR1I3
DHCR7	ADH1A
SDHD	ADH1C
GUSB	KAT2B
ANGPT1	CYP17A1
VHL	HMGCR
IGFBP1	CTRC
LOC110806263	EPAS1
EP300	NR3C2
EPHX1	NR3C1
B9D1	PREP
MAP3K5	NLRP3
PMS2	PTGES
ACAD9	TBXA2R
RNASEH2B	PTPN2
MT-CO3	TACR1
PSAP	AVPR1A
PTCH1	MDM4
MIR107	CDC25C
RAF1	F2RL1
PIK3R1	NR1H3
NPHP4	MAST3
MIR1225	AGTR1
ANGPT2	HCRTR2
EIF2S1	HCRTR1
ATF4	JUN
SLC11A2	CASP3
GJB1	SELP
APP	KDM3A
IFIH1	RORC
AGTR1	ATP1A1
PRKCA	PSEN2
MT-CO1	TRPM8
LCAT	RORA
SLC6A4	HMOX1
ACTB	PTAFR
SLC4A1	TRPV1
YAP1	SLC6A11
ALMS1	SLC6A13
ERCC6	HDAC3
GNB1	HRH2
CALR	MME
PEX12	HDAC10
MIR148A	HDAC11
UGT2B7	SCN9A
CDK1	NPY1R
EIF2AK3	LIPG
ACACA	NEK1
GSTA1	YES1
MAOA	CXCR3
DNMT1	SPHK2
TGFA	SPHK1
TNFRSF1B	FAAH
ADA2	RET
MMP7	HSP90AA1
CCDC47	SGK1
ITGB2	LIMK1
GAMT	CDC42BPA
STEAP3	TNK2
PLIN2	DMPK
TKT	MMP7
MIR199A1	PKN2
GALT	MPEG1
NPHP1	F9
HSPA5	SCD
ABCD3	STK17B
ADIPOR2	PGD
F10	DHODH
NQO1	ALOX5AP
BCHE	PTPRF
ADIPOR1	ACP1
HRAS	CD81
C4B	PTPN6
LBP	FABP1
NDUFS4	PRKCH
MIR210	PTPN11
FGFR3	LTB4R
SAMHD1	SAE1
LGALS3	MAPK3
F8	GRIK1
SDHA	GRIK2
MIR16-1	PTGIR
AR	DDOST
PGM1	ADCY1
PTPN22	SREBF2
TCF7L2	CCR2
ELN	NR1I2
TLR3	IKBKG
CDK2	MMP14
CXCL2	CFD
TRPM3	BMP1
PECAM1	MELK
SCN9A	ALPL
BRCA1	ADAM10
NEK1	IMPDH2
MB	CELA1
HFE-AS1	IMPDH1
CD4	LYPLA1
MIRLET7C	LYPLA2
HMGCL	POLA1
DMD	WNT3A
RAC1	KIF11
ANXA5	ITK
PC	ADAMTS4
FADD	DUT
MVK	GABRG2
APOC3	GABRA5
GLUD1	PER2
BCKDHB	BRD4
GCG	BRD2
SRC	BRD3
PEX26	JAK3
TGFB3	SORD
ADH1B	PRKCZ
SCD	TYRO3
TFRC	MKNK2
PAH	TAB1
PEX3	MAP3K7
PON1	PDF
GALE	EPHX1
TMPRSS6	MTNR1A
AGXT	CYP11B1
POGZ	CYP11B2
ASGR2	ITGAL
PTK2	GNRHR
NR0B2	PRKCB
PROM1	NAAA
CSPP1	NCOR2
MCL1	S1PR3
WRAP53	S1PR1
SMAD2	ADH1B
SOCS1	KCNK2
BIRC5	CTSH
SCT	CTSB
CTSB	VCAM1
CXCR4	RAPGEF4
FLT3	TGFBR1
CAVIN1	PCNA
MMP3	GRIA1
APBB1	PRF1
IGF1R	MMP16
AHSG	KDM4A
FGF21	PBRM1
PNPLA2	PDE2A
ERCC1	SMARCA4
TNFAIP3	NOX1
ABCC6	HCK
CYP27A1	SLC1A3
DCDC2	PI4KB
GNAS	CLK3
TINF2	SMARCA2
GJB2	LPL
RYR1	LIPC
FOXA2	PLA2G7
CR1	LIPE
MIR141	SLC27A4
CEACAM5	IL6
CLEC4M	GLUL
FGFR2	EPHA2
MYD88	SLC10A2
ABCG2	RGS4
MYO5B	ALDH1A1
NAMPT	ALDH3A1
ADM	CMA1
STXBP1	CTSG
EARS2	PPP1CA
NDUFS2	MEN1
HOTAIR	RPS6KA2
EZH2	PGGT1B
IFNB1	TACR2
GPR35	GALR3
COL4A1	TMIGD3
ZEB2	RGS8
NFKBIA	TRPC6
DPP4	TRPC3
CYB5R3	CASP7
TAT	TNFRSF1A
PLAUR	PDE7A
PDCD1	CPT1A
ETFB	PSMB8
MIR125A	NR1D1
RUNX1	PLEC
SELL	DHFR
GC	NFKB1
DLAT	ACACB
SC5D	EDNRB
STXBP2	HSP90AB1
PRKN	PDE6C
SHH	HIF1A
CPS1	ADAM9
SBDS	FCER2
RHOA	HSF1
ATP7A	CXCL8
FGG	KCNN4
ETFA	RNPEP
CCL5	ATP12A
FGL1	S1PR2
CD274
SLC2A4
USP18
MT-CO2
PEX14
IGHMBP2
LECT2
CPOX
BTNL2
VCAM1
STAT2
DNM1
PCNA
LIG4
ALDH5A1
MYLK
SERPINF2
NDUFAF3
IDH1
DNMT3A
ODAD3
RTN4
MIR200A
GH1
NHP2
HAVCR2
CES2
C5
SERPINA6
POMC
HMBS
IL15
MMACHC
CYP2C8
CDKN1C
CACNA1A
PRKAB1
GDF15
E2F1
MEFV
B9D2
PRTN3
MMP14
MFN2
ADH1C
MT-TL1
VDR
KLF6
GSTT1
BSG
NPY
PPP3CA
IQSEC2
NINJ1
MSR1
NPM1
TET2
DDOST
PSMB8
CYBA
EGR1
TNNI3
IL13
SLC39A8
BTD
SFTPC
GSR
MTM1
MIR130A
BGLAP
FGFR1
COX8A
ABCC8
TRAF3IP1
CCL3
APOC2
GOLM1
SH2D1A
TRPV1
IL5
PIK3CB
WNK1
NHLRC1
IKBKB
IL2RB
SLC25A4
MAPK10
ENPP1
ARL13B
AOX1
HELLPAR
MME
CHKA
NEU1
NOS1
ABCC1
EPRS1
CDKL5
SLC22A12
SCARB1
PLCH2
GSTA2
NR3C1
AVP
TGFBR1
MIR451A
DEAF1
SP110
ANKS6
HLA-C
EPHX2
HARS1
SULT2A1
MPL
PPOX
UQCRC2
H2AC18
FGF19
FGF23
STN1
TKFC
FN1
COG2
IQCB1
GATA2
AHI1
GHRL
ODC1
TNFSF11
CTH
MT-ND2
ASGR1
RTEL1
TLR9
HSP90AA1
RAG2
MIR204
SLC2A9
DGAT1
OSM
HSPA1A
CFB
SREBF2
MUC1
TXN
IKZF1
HSD11B1
CSF2
SKI
DEPDC5
TSPO
UNC13D
SET
RRM2B
ARID1B
RETREG1
CHI3L1
CXCR3
DDX3X
RASSF1
CLU
FTL
CSTB
EHHADH
CD68
NDUFS8
BICC1
TPMT
SCN11A
SCN1A
COG7
RALGAPA1
SCO2
HPX
SCN8A
MT-ND3
FGFR4
GATA1
BECN1
IDH2
NDUFA1
ERN1
ADAR
PLA2G2A
MEN1
NDUFB11
HSPD1
ADCY10
CD19
ASXL1
MIR29C
KCNQ1OT1
CXCL1
APOH
ADRB2
MT-ND4
MILR1
SNAI1
AKT3
NTRK2
CISH
ANXA2
IL7R
PDGFRA
MDK
IL33
CASP1
CEP164
NDUFS3
MLH1
MMP12
IDUA
PSEN1
KEAP1
FCGR2B
PSMB9
RNASEH2A
AGK
GPBAR1
GFM1
HSD17B10
CDC42
GAS5
TPO
NDUFAF1
MIRLET7D
SLC13A5
KCNJ11
AKR1C4
KCNB1
IFT122
MKI67
RAD51
CCR2
CTTN
SLC22A1
MIR30A
NEAT1
GNE
RAI1
GLB1
GPC1
NDUFV2
MIR140
CD8A
EPM2A
CLCN7
COL2A1
EVR4
PCLD4
ABBP2
ANT3
BMND1
CDG1H
CDH16
CMT2U
COX7A2
DJ9
DNAJB11
EDN
FCHL2
FLDB
FMO1
FMO4
G19P1
GA
GSD9A
GSD9C
HEDJ
HOPS
HPPA
HPPC
HPPI
HPPO
HPT1
ILFS1
ILFS2
ILFS3
ILLD
LARS
LARS1
LCO
LDLCQ4
LEAP2
LFIS
LR3
LRP7
MARS
METRS
MTO2
MTPA
MTRNS
NAFLD1
NAFLD2
NAG
NINJ2
OPPG
OPTA1
PCLD1
PCLD2
PCLD3
PFKL
PHK
PHKB
PHKG2
PK1
PKD6
PYKL
RNASE2
RNS2
SLC25A6
SOPH
SPAT
SPDA1
TNSALP
TRMU
VBCH2
XLG
ALDH1A1
ADORA2A
LRP1
GRK2
ST6GAL1
CENPE
IL4R
PKM
RDX
SPTBN1
STARD8
YIPF6
PFKFB1
SULT1E1
SLC1A2
ID1
GATA4
TMBIM6
CCL16
PTP4A2
PTP4A1
BID
COX6A1
PHLDA2
PARK2
ACOT7
LHX2
CYP4F2
HCP5
TRPA1
TREM1
IL22
IL27RA
RTN4R
TMEM123
TM4SF4
COLEC10
SARM1
SOX9
GLDN
CYGB
ACMSD
OIT3
MAVS
STARD13
ZNF367
ACKR3
PPP1R3B
DNAJB4
KLRK1
ZNRF1
NAP1L5
CHD1L
PIANP
CLEC4G
RASAL3
ASAP3
TMEM59
KCTD9
SNX21
GCLC
CA3
MIR192
MIR592
ENO1
MIR27B
MIRLET7B
MIR320A
MIR218-1
MIR744
SPIN2A
OGDH
MIR378A
MIR423
MED1
OCIAD1
TMEM38B
POLR2G
PLS3
P4HB
PCYT1A
PCOLCE
HAO2
LAP3
DHRS7
PDK4
TMED7
NOX4
ATP6V1D
MIR29B2
MIR301A
MIR30B
MIR34C
MIR99A
MIR188
MIR193A
MIR194-1
MIR200C
MIR217
DNAJB9
MIR342
MIR345
MIR367
MST1R
MIR337
NME2
PNP
MIR338
MDH1
ME1
SULT1C3
MIR328
MIR335
MIR361
SERPING1
TCTN1
UBA5
USP5
ACTN4
UNC93B1
MAP1LC3B
CANX
ACOX3
SESN2
SLC10A7
TAGLN2
REEP5
IL1R2
TUBA1A
TLR5
CCT3
MIR651
MIR660
COL14A1
MIR766
TMEM164
TMEM117
CADPS2
SLC22A8
FADS2
GSTO1
ATG5
GDA
EDEM1
PUM1
PAN2
CDC25B
NREP
LRAT
FCMR
DGAT2
ATOH8
PEX11A
GGH
WASL
SELENBP1
F2RL3
RGN
AIFM1
XYLB
PZP
RASA1
SENP2
RBP1
MIR483
MIR484
MIR455
BDH1
BDKRB2
MIR505
MIR503
MIR499A
ECHDC1
PRKDC
DNAJC12
MCCC1
COQ9
MIR362
MIR452
MIR410
MIR193B
MIR497
S100A11
TBXA2R
MIR33B
MIR421
MIR532
MIR574
MIR589
MIR625
MIR627
MIR629
NR2F2
SUOX
BLVRB
SHC1
SOD3
SORD
SORL1
SRP72
SULT2B1
RDH13
CTSE
NFXL1
CYP8B1
ALDH1L2
SGF29
CHRM3
PARK7
CKB
SLC25A29
COL3A1
MTPN
PPTC7
DBT
DDB1
ACSL1
ALDH9A1
CCT5
MIR378I
CELA1
GADD45A
DHFR
DSC2
ECHS1
AHR
EIF4EBP2
SNX18
ABI1
MIR1290
MIR1303
MIR764
MIR378C
MIR1260B
MIR3615
MIR4448
MIR4507
MIR151B
MIR1304
MIR1260A
MIR1291
MIR877
MIR885
MIR1468
MIR1246
MIR1247
MIR1249
MIR1307
MIR1306
MIR1285-1
MIR4516
MIR3591
MIR4492
MIR1273H
MIR6741
BPNT1
TUBB4B
CDS1
CAP1
PDLIM5
PNRC1
IMMT
MIR7977
MIR4433B
MIR7704
MIR1343
MIR5588
MIR5196
ACTR3
ADAM8
AASS
MIR6815
MIR6852
RIPK3
IL11
GSTM4
GSTM3
FADS1
GSTM2
GSTA4
GSN
CFAP20
ARNT
GRK4
ANXA6
IRAK1
ITPR1
HRH2
JUND
PTF1A
MIR142
MIR132
MIR10A
MIR130B
AMBP
MIR125B2
HACL1
SLC13A4
ZDHHC23
FMO3
BRD4
PANX1
MIR152
MIR150
MIR149
MIR125B1
MIR1-1
MIR100
MIRLET7I
MIRLET7G
LTF
EIF2AK1
ERLEC1
GCLM
GOT1
CCDC80
GDI1
OR51E2
GPT2
CAST
CABP1
KITLG
ND6
CPB2
H2AX
CYP2A7
ENPP2
AK4
OAS1
LTB4R
HSPA8
BAD
ENDOG
HBA2
SYTL2
LRBA
ASTN2
RAD51B
PTPRD
ROBO1
TSBP1-AS1
NEBL
TSBP1
RAB31
TPD52
TBXAS1
SYT14
LINC01266
CCDC14
CAMTA1
C19orf81
