# Supplementary material for: Integrated network analysis and metabolomics reveal the molecular mechanism of Yinchen Sini decoction in CCl4-induced acute liver injury
Source: Front Pharmacol. 2023 Sep 25;14:1221046. doi: 10.3389/fphar.2023.1221046 (PMC10561237; doi:10.3389/fphar.2023.1221046)
Supplement: Supplementary file 1 [file DataSheet2.zip › Supplementary Material S2.xlsx]

## Sheet: Sheet1
Supplementary material S2 Details of KEGG pathway enrichment analyses.
GO	Category	Description	LogP	Gene Ratio	Target Number	geneID	Log(q-value)
hsa05200	KEGG Pathway	Pathways in cancer	-56.5184	28.3843	65	AGTR1|AKT1|AR|BAD|CCND1|BCL2|BCL2L1|BRAF|CASP3|CDK2|CDK4|NQO1|EGFR|EP300|ERBB2|ESR1|F2|FASN|FGFR1|FLT3|MTOR|GSK3B|HIF1A|HMOX1|HSP90AA1|IGF1R|IKBKB|IL2|IL6|CXCL8|JAK1|JAK2|JUN|KIT|MDM2|MET|MMP1|MMP2|MMP9|NFE2L2|NFKB1|NOS2|NTRK1|PDGFRA|PDGFRB|PIK3CA|PIK3CB|PIK3R1|PPARG|PRKCA|MAPK1|MAPK3|MAPK8|MAPK10|MAP2K1|PTGS2|PTK2|RAF1|RELA|RXRA|STAT3|TERT|TGFBR1|VEGFA|CXCR4	-53.6191
hsa04933	KEGG Pathway	AGE-RAGE signaling pathway in diabetic complications	-45.4497	14.8472	34	AGTR1|AKT1|CCND1|BCL2|CASP3|CDK4|MAPK14|F3|ICAM1|IL6|CXCL8|JAK2|JUN|MMP2|NFKB1|NOS3|SERPINE1|PIK3CA|PIK3CB|PIK3R1|PRKCA|PRKCD|MAPK1|MAPK3|MAPK8|MAPK10|RELA|SELE|STAT3|TGFBR1|TNF|VCAM1|VEGFA|NOX4	-42.8515
hsa05215	KEGG Pathway	Prostate cancer	-42.5534	13.9738	32	AKT1|AR|BAD|CCND1|BCL2|BRAF|CDK2|EGFR|EP300|ERBB2|FGFR1|MTOR|GSK3B|HSP90AA1|IGF1R|IKBKB|MDM2|MMP3|MMP9|NFKB1|PDGFRA|PDGFRB|PIK3CA|PIK3CB|PIK3R1|PLAT|PLAU|MAPK1|MAPK3|MAP2K1|RAF1|RELA	-40.2562
hsa04151	KEGG Pathway	PI3K-Akt signaling pathway	-42.1782	20.524	47	AKT1|BAD|CCND1|BCL2|BCL2L1|CDK2|CDK4|EGFR|ERBB2|FGFR1|FLT1|FLT3|MTOR|GSK3B|HSP90AA1|IGF1R|IKBKB|IL2|IL6|INSR|JAK1|JAK2|KDR|KIT|MCL1|MDM2|MET|NFKB1|NOS3|NTRK1|NTRK2|PDGFRA|PDGFRB|PIK3CA|PIK3CB|PIK3CG|PIK3R1|PRKCA|MAPK1|MAPK3|MAP2K1|PTK2|RAF1|RELA|RXRA|TLR4|VEGFA	-39.9779
hsa05161	KEGG Pathway	Hepatitis B	-40.2877	15.7205	36	AKT1|BAD|CCND1|BCL2|BRAF|CASP3|CDK2|CDK4|MAPK14|EP300|FASN|IKBKB|IL6|CXCL8|JAK1|JAK2|JUN|MMP9|NFKB1|PCNA|PIK3CA|PIK3CB|PIK3R1|PRKCA|MAPK1|MAPK3|MAPK8|MAPK10|MAP2K1|RAF1|RELA|SRC|STAT3|TGFBR1|TLR4|TNF	-38.1666
hsa01521	KEGG Pathway	EGFR tyrosine kinase inhibitor resistance	-38.9897	12.2271	28	AKT1|BAD|BCL2|BCL2L1|BRAF|EGFR|ERBB2|MTOR|GSK3B|IGF1R|IL6|JAK1|JAK2|KDR|MET|PDGFRA|PDGFRB|PIK3CA|PIK3CB|PIK3R1|PRKCA|MAPK1|MAPK3|MAP2K1|RAF1|SRC|STAT3|VEGFA	-36.9935
hsa01522	KEGG Pathway	Endocrine resistance	-36.1964	12.2271	28	AKT1|BAD|CCND1|BCL2|BRAF|CDK4|MAPK14|CYP2D6|EGFR|ERBB2|ESR1|MTOR|IGF1R|JUN|MDM2|MMP2|MMP9|PIK3CA|PIK3CB|PIK3R1|MAPK1|MAPK3|MAPK8|MAPK10|MAP2K1|PTK2|RAF1|SRC	-34.3763
hsa05205	KEGG Pathway	Proteoglycans in cancer	-35.329	15.2838	35	AKT1|CCND1|BRAF|CASP3|MAPK14|EGFR|ERBB2|ESR1|FASN|FGFR1|MTOR|HIF1A|IGF1R|IL6|KDR|MDM2|MET|MMP2|MMP9|PIK3CA|PIK3CB|PIK3R1|PLAU|PRKCA|MAPK1|MAPK3|MAP2K1|PTK2|PTPN11|RAF1|SRC|STAT3|TLR4|TNF|VEGFA	-33.5437
hsa04066	KEGG Pathway	HIF-1 signaling pathway	-34.9242	12.6638	29	AKT1|BCL2|EGFR|EP300|ERBB2|F3|FLT1|MTOR|GAPDH|HIF1A|HMOX1|IGF1R|IL6|INSR|NFKB1|NOS2|NOS3|SERPINE1|PIK3CA|PIK3CB|PIK3R1|PRKCA|MAPK1|MAPK3|MAP2K1|RELA|STAT3|TLR4|VEGFA	-33.171
hsa05160	KEGG Pathway	Hepatitis C	-34.7127	13.9738	32	AKT1|BAD|CCND1|BRAF|CASP3|CD81|CDK2|CDK4|MAPK14|EGFR|FASN|GSK3B|IKBKB|CXCL8|JAK1|NFKB1|PIK3CA|PIK3CB|PIK3R1|PPARA|MAPK1|MAPK3|MAPK8|MAPK10|MAP2K1|RAF1|RELA|RXRA|STAT3|TNF|TNFRSF1A|NR1H3	-32.9895
hsa04010	KEGG Pathway	MAPK signaling pathway	-34.6022	17.0306	39	AKT1|BRAF|CASP3|CDC25B|MAPK14|EGFR|ERBB2|FASN|FGFR1|FLT1|FLT3|HSPA1A|HSPA8|IGF1R|IKBKB|IL6|INSR|JUN|KDR|KIT|MAPT|MET|NFKB1|NTRK1|NTRK2|PDGFRA|PDGFRB|PRKCA|MAPK1|MAPK3|MAPK8|MAPK10|MAP2K1|RAF1|RELA|TGFBR1|TNF|TNFRSF1A|VEGFA	-32.907
ko05212	KEGG Pathway	Pancreatic cancer	-34.1514	10.4803	24	AKT1|BAD|CCND1|BCL2L1|BRAF|CDK4|EGFR|ERBB2|IKBKB|JAK1|NFKB1|PIK3CA|PIK3CB|PIK3R1|MAPK1|MAPK3|MAPK8|MAPK10|MAP2K1|RAF1|RELA|STAT3|TGFBR1|VEGFA	-32.4826
ko05418	KEGG Pathway	Fluid shear stress and atherosclerosis	-32.4806	12.6638	29	AKT1|BCL2|MAPK14|NQO1|HMOX1|HSP90AA1|ICAM1|IKBKB|JUN|KDR|MMP2|MMP9|NFE2L2|NFKB1|NOS3|PIK3CA|PIK3CB|PIK3R1|PLAT|MAPK8|MAPK10|PTK2|RELA|SELE|SRC|TNF|TNFRSF1A|VCAM1|VEGFA	-30.8824
hsa05164	KEGG Pathway	Influenza A	-32.1099	13.5371	31	AKT1|MAPK14|EP300|FASN|GSK3B|HSPA1A|HSPA8|ICAM1|IKBKB|IL6|CXCL8|JAK1|JAK2|JUN|NFKB1|PIK3CA|PIK3CB|PIK3R1|PLG|PRKCA|MAPK1|MAPK3|MAPK8|MAPK10|MAP2K1|RAF1|RELA|TLR4|TNF|TNFRSF1A|NLRP3	-30.5328
hsa04014	KEGG Pathway	Ras signaling pathway	-31.2369	14.8472	34	AKT1|BAD|BCL2L1|EGFR|FGFR1|FLT1|FLT3|GRIN1|IGF1R|IKBKB|IL6|INSR|KDR|KIT|MET|NFKB1|NTRK1|NTRK2|PDGFRA|PDGFRB|PIK3CA|PIK3CB|PIK3R1|PLA2G2A|PRKCA|MAPK1|MAPK3|MAPK8|MAPK10|MAP2K1|PTPN11|RAF1|RELA|VEGFA	-29.7178
hsa04668	KEGG Pathway	TNF signaling pathway	-30.3844	11.3537	26	AKT1|CASP3|MAPK14|FASN|ICAM1|IKBKB|IL6|JUN|MMP3|MMP9|MMP14|NFKB1|PIK3CA|PIK3CB|PIK3R1|MAPK1|MAPK3|MAPK8|MAPK10|MAP2K1|PTGS2|RELA|SELE|TNF|TNFRSF1A|VCAM1	-28.883
hsa05142	KEGG Pathway	Chagas disease (American trypanosomiasis)	-29.6166	10.917	25	AKT1|MAPK14|ACE|FASN|IKBKB|IL2|IL6|CXCL8|JUN|NFKB1|NOS2|SERPINE1|PIK3CA|PIK3CB|PIK3R1|MAPK1|MAPK3|MAPK8|MAPK10|RELA|TGFBR1|TLR4|TNF|TNFRSF1A|TLR9	-28.1323
hsa05162	KEGG Pathway	Measles	-29.515	12.2271	28	AKT1|BAD|CCND1|BCL2|BCL2L1|CASP3|CDK2|CDK4|FASN|GSK3B|HSPA1A|HSPA8|IKBKB|IL2|IL6|JAK1|JAK2|JUN|NFKB1|PIK3CA|PIK3CB|PIK3R1|MAPK8|MAPK10|RELA|STAT3|TLR4|TLR9	-28.053
hsa04210	KEGG Pathway	Apoptosis	-28.5766	11.7904	27	PARP1|AKT1|BAD|BCL2|BCL2L1|CASP3|CTSB|ERN1|FASN|IKBKB|JUN|MCL1|NFKB1|NTRK1|PIK3CA|PIK3CB|PIK3R1|PRF1|MAPK1|MAPK3|MAPK8|MAPK10|MAP2K1|RAF1|RELA|TNF|TNFRSF1A	-27.1544
hsa04510	KEGG Pathway	Focal adhesion	-28.3672	13.1004	30	AKT1|BAD|CCND1|BCL2|BRAF|EGFR|ERBB2|FLT1|GSK3B|IGF1R|IL6|JUN|KDR|MET|MYLK|PDGFRA|PDGFRB|PIK3CA|PIK3CB|PIK3R1|PRKCA|MAPK1|MAPK3|MAPK8|MAPK10|MAP2K1|PTK2|RAF1|SRC|VEGFA	-26.9731
ko05230	KEGG Pathway	Central carbon metabolism in cancer	-28.2866	9.17031	21	AKT1|EGFR|ERBB2|FGFR1|FLT3|MTOR|G6PD|HIF1A|IDH1|KIT|MET|NTRK1|PDGFRA|PDGFRB|PIK3CA|PIK3CB|PIK3R1|MAPK1|MAPK3|MAP2K1|RAF1	-26.9058
ko05145	KEGG Pathway	Toxoplasmosis	-27.3516	10.4803	24	AKT1|BAD|BCL2|BCL2L1|CASP3|CCR5|MAPK14|HSPA1A|HSPA8|IKBKB|JAK1|JAK2|NFKB1|NOS2|PIK3CG|MAPK1|MAPK3|MAPK8|MAPK10|RELA|STAT3|TLR4|TNF|TNFRSF1A	-26.0086
hsa04931	KEGG Pathway	insulin resistance	-25.7628	10.0437	23	AKT1|CPT1A|MTOR|GSK3B|IKBKB|IL6|INSR|NFKB1|NOS3|PIK3CA|PIK3CB|PIK3R1|PPARA|PRKCD|MAPK8|MAPK10|PTPN11|PYGL|RELA|STAT3|TNF|TNFRSF1A|NR1H3	-24.4546
ko04722	KEGG Pathway	Neurotrophin signaling pathway	-25.2067	10.0437	23	AKT1|BAD|BCL2|BRAF|MAPK14|GSK3B|IKBKB|JUN|NFKB1|NTRK1|NTRK2|PIK3CA|PIK3CB|PIK3R1|PRKCD|MAPK1|MAPK3|MAPK8|MAPK10|MAP2K1|PTPN11|RAF1|RELA	-23.9177
ko05219	KEGG Pathway	Bladder cancer	-25.2042	7.42358	17	CCND1|BRAF|CDK4|TYMP|EGFR|ERBB2|CXCL8|MDM2|MMP1|MMP2|MMP9|MAPK1|MAPK3|MAP2K1|RAF1|SRC|VEGFA	-23.9177
hsa04062	KEGG Pathway	Chemokine signaling pathway	-25.0239	11.7904	27	GRK2|AKT1|BAD|BRAF|CCR5|CXCR3|GSK3B|IKBKB|CXCL8|JAK2|NFKB1|PIK3CA|PIK3CB|PIK3CG|PIK3R1|PRKCA|PRKCD|MAPK1|MAPK3|MAP2K1|PTK2|RAF1|RELA|SRC|STAT3|CXCR4|CCR2	-23.7478
ko05221	KEGG Pathway	Acute myeloid leukemia	-24.4177	7.86026	18	AKT1|BAD|CCND1|BRAF|FLT3|MTOR|IKBKB|KIT|NFKB1|PIK3CA|PIK3CB|PIK3R1|MAPK1|MAPK3|MAP2K1|RAF1|RELA|STAT3	-23.1716
ko05218	KEGG Pathway	Melanoma	-24.1044	8.29694	19	AKT1|BAD|CCND1|BRAF|CDK4|EGFR|FGFR1|IGF1R|MDM2|MET|PDGFRA|PDGFRB|PIK3CA|PIK3CB|PIK3R1|MAPK1|MAPK3|MAP2K1|RAF1	-22.8679
ko04917	KEGG Pathway	Prolactin signaling pathway	-23.9697	8.29694	19	AKT1|CCND1|MAPK14|ESR1|GSK3B|JAK2|NFKB1|PIK3CA|PIK3CB|PIK3R1|MAPK1|MAPK3|MAPK8|MAPK10|MAP2K1|RAF1|RELA|SRC|STAT3	-22.7607
ko05220	KEGG Pathway	Chronic myeloid leukemia	-23.8374	8.29694	19	AKT1|BAD|CCND1|BCL2L1|BRAF|CDK4|IKBKB|MDM2|NFKB1|PIK3CA|PIK3CB|PIK3R1|MAPK1|MAPK3|MAP2K1|PTPN11|RAF1|RELA|TGFBR1	-22.6371
hsa04068	KEGG Pathway	foxo signaling pathway	-23.7133	10.0437	23	AKT1|CCND1|BRAF|CDK2|MAPK14|EGFR|EP300|IGF1R|IKBKB|IL6|INSR|MDM2|PIK3CA|PIK3CB|PIK3R1|MAPK1|MAPK3|MAPK8|MAPK10|MAP2K1|RAF1|STAT3|TGFBR1	-22.5277
ko04012	KEGG Pathway	ErbB signaling pathway	-23.711	8.73362	20	AKT1|BAD|BRAF|EGFR|ERBB2|MTOR|GSK3B|JUN|PIK3CA|PIK3CB|PIK3R1|PRKCA|MAPK1|MAPK3|MAPK8|MAPK10|MAP2K1|PTK2|RAF1|SRC	-22.5277
ko05210	KEGG Pathway	Colorectal cancer	-23.6245	7.86026	18	AKT1|BAD|CCND1|BCL2|BRAF|CASP3|GSK3B|JUN|PIK3CA|PIK3CB|PIK3R1|MAPK1|MAPK3|MAPK8|MAPK10|MAP2K1|RAF1|TGFBR1	-22.4495
hsa04015	KEGG Pathway	Rap1 signaling pathway	-23.5836	11.7904	27	ADORA2A|AKT1|BRAF|MAPK14|DRD2|EGFR|FGFR1|FLT1|GRIN1|IGF1R|IL6|INSR|KDR|KIT|MET|PDGFRA|PDGFRB|PIK3CA|PIK3CB|PIK3R1|PRKCA|MAPK1|MAPK3|MAP2K1|RAF1|SRC|VEGFA	-22.4167
ko05214	KEGG Pathway	Glioma	-23.0457	7.86026	18	AKT1|CCND1|BRAF|CDK4|EGFR|MTOR|IGF1R|MDM2|PDGFRA|PDGFRB|PIK3CA|PIK3CB|PIK3R1|PRKCA|MAPK1|MAPK3|MAP2K1|RAF1	-21.9099
hsa05166	KEGG Pathway	HTLV-I infection	-22.2254	11.7904	27	AKT1|CCND1|BCL2L1|TSPO|CDK4|EP300|GSK3B|ICAM1|IKBKB|IL2|IL6|JAK1|JUN|NFKB1|PCNA|PDGFRA|PDGFRB|PIK3CA|PIK3CB|PIK3R1|MAPK8|RELA|TERT|TGFBR1|TNF|TNFRSF1A|VCAM1	-21.1255
ko05223	KEGG Pathway	Non-small cell lung cancer	-22.1383	7.42358	17	AKT1|BAD|CCND1|BRAF|CDK4|EGFR|ERBB2|PIK3CA|PIK3CB|PIK3R1|PRKCA|MAPK1|MAPK3|MAP2K1|RAF1|RXRA|STAT3	-21.0452
ko04370	KEGG Pathway	VEGF signaling pathway	-21.9936	7.42358	17	AKT1|BAD|MAPK14|KDR|NOS3|PIK3CA|PIK3CB|PIK3R1|PRKCA|MAPK1|MAPK3|MAP2K1|PTGS2|PTK2|RAF1|SRC|VEGFA	-20.9138
ko04659	KEGG Pathway	Th17 cell differentiation	-21.6549	8.73362	20	AHR|MAPK14|MTOR|HIF1A|HSP90AA1|IKBKB|IL2|IL6|JAK1|JAK2|JUN|NFKB1|MAPK1|MAPK3|MAPK8|MAPK10|RELA|RXRA|STAT3|TGFBR1	-20.5817
hsa05169	KEGG Pathway	Epstein-Barr virus infection	-21.6166	12.2271	28	AKT1|CCND1|BCL2|CASP3|CDK1|CDK2|CDK4|MAPK14|EP300|FASN|GSK3B|HSPA1A|HSPA8|ICAM1|IKBKB|IL6|JAK1|JUN|MDM2|NFKB1|PIK3CA|PIK3CB|PIK3R1|MAPK8|MAPK10|RELA|STAT3|TNF	-20.5562
ko05206	KEGG Pathway	MicroRNAs in cancer	-21.6166	12.2271	28	CCND1|BCL2|CASP3|CDC25B|EGFR|EP300|ERBB2|MTOR|HMOX1|IKBKB|MCL1|MDM2|MET|MMP9|ABCC1|NFKB1|PDGFRA|PDGFRB|ABCB1|PIK3CA|PLAU|PRKCA|MAPK1|MAP2K1|PTGS2|RAF1|STAT3|VEGFA	-20.5562
hsa04932	KEGG Pathway	Non-alcoholic fatty liver disease (NAFLD)	-21.5389	10.0437	23	AKT1|CASP3|ERN1|FASN|GSK3B|IKBKB|IL6|CXCL8|INSR|JUN|NFKB1|PIK3CA|PIK3CB|PIK3R1|PPARA|MAPK8|MAPK10|PTGS2|RELA|RXRA|TNF|TNFRSF1A|NR1H3	-20.4848
ko04657	KEGG Pathway	IL-17 signaling pathway	-21.38	8.29694	19	CASP3|MAPK14|GSK3B|HSP90AA1|IKBKB|IL6|CXCL8|JUN|MMP1|MMP3|MMP9|NFKB1|MAPK1|MAPK3|MAPK8|MAPK10|PTGS2|RELA|TNF	-20.332
ko05152	KEGG Pathway	Tuberculosis	-20.9535	10.0437	23	AKT1|BAD|BCL2|CASP3|MAPK14|EP300|IL6|JAK1|JAK2|NFKB1|NOS2|MAPK1|MAPK3|MAPK8|MAPK10|RAF1|RELA|SRC|TLR4|TNF|TNFRSF1A|VDR|TLR9	-19.9407
ko04915	KEGG Pathway	Estrogen signaling pathway	-20.9154	8.29694	19	AKT1|EGFR|ESR1|HSPA1A|HSPA8|HSP90AA1|JUN|MMP2|MMP9|NOS3|PIK3CA|PIK3CB|PIK3R1|PRKCD|MAPK1|MAPK3|MAP2K1|RAF1|SRC	-19.9082
hsa04072	KEGG Pathway	Phospholipase D signaling pathway	-20.5364	9.60699	22	AGTR1|AKT1|DNM1|EGFR|F2|MTOR|CXCL8|INSR|KIT|PDGFRA|PDGFRB|PIK3CA|PIK3CB|PIK3CG|PIK3R1|PRKCA|MAPK1|MAPK3|MAP2K1|PTPN11|RAF1|NLRP3	-19.5402
ko04620	KEGG Pathway	Toll-like receptor signaling pathway	-20.3924	8.29694	19	AKT1|MAPK14|IKBKB|IL6|CXCL8|JUN|NFKB1|PIK3CA|PIK3CB|PIK3R1|MAPK1|MAPK3|MAPK8|MAPK10|MAP2K1|RELA|TLR4|TNF|TLR9	-19.4016
hsa04140	KEGG Pathway	Regulation of autophagy	-19.7385	8.73362	20	AKT1|BAD|BCL2|BCL2L1|CTSB|ERN1|MTOR|HIF1A|IGF1R|PIK3CA|PIK3CB|PIK3R1|PRKCA|PRKCD|MAPK1|MAPK3|MAPK8|MAPK10|MAP2K1|RAF1	-18.7738
ko05202	KEGG Pathway	Transcriptional misregulation in cancer	-19.5737	9.60699	22	BCL2L1|ELANE|FLT1|FLT3|IGF1R|IGFBP3|IL6|CXCL8|MDM2|MEN1|MET|MMP3|MMP9|MPO|NFKB1|NTRK1|PLAT|PLAU|PPARG|PTK2|RELA|RXRA	-18.6139
ko04071	KEGG Pathway	Sphingolipid signaling pathway	-19.2951	8.29694	19	AKT1|BCL2|MAPK14|ABCC1|NFKB1|NOS3|PIK3CA|PIK3CB|PIK3R1|PRKCA|MAPK1|MAPK3|MAPK8|MAPK10|MAP2K1|RAF1|RELA|TNF|TNFRSF1A	-18.3437
hsa05211	KEGG Pathway	Renal cell carcinoma	-19.2936	7.42358	17	AKT1|BAD|BRAF|EP300|HIF1A|IL6|JUN|MET|PIK3CA|PIK3CB|PIK3R1|MAPK1|MAPK3|MAP2K1|PTPN11|RAF1|VEGFA	-18.3437
hsa04914	KEGG Pathway	Progesterone-mediated oocyte maturation	-18.9751	7.86026	18	AKT1|BRAF|CDK1|CDC25B|CDK2|MAPK14|HSP90AA1|IGF1R|PIK3CA|PIK3CB|PIK3R1|PRKCA|MAPK1|MAPK3|MAPK8|MAPK10|MAP2K1|RAF1	-18.0348
ko04660	KEGG Pathway	T cell receptor signaling pathway	-18.9751	7.86026	18	AKT1|CDK4|MAPK14|GSK3B|IKBKB|IL2|JUN|NFKB1|PIK3CA|PIK3CB|PIK3R1|MAPK1|MAPK3|MAP2K1|PTPRC|RAF1|RELA|TNF	-18.0348
ko05224	KEGG Pathway	Breast cancer	-18.9597	8.73362	20	AKT1|CCND1|BRAF|CDK4|EGFR|ERBB2|ESR1|FGFR1|MTOR|GSK3B|IGF1R|JUN|KIT|PIK3CA|PIK3CB|PIK3R1|MAPK1|MAPK3|MAP2K1|RAF1	-18.0242
hsa04919	KEGG Pathway	thyroid hormone signaling pathway	-18.9385	8.29694	19	AKT1|BAD|CCND1|EP300|ESR1|MTOR|GSK3B|HIF1A|MDM2|PIK3CA|PIK3CB|PIK3R1|PRKCA|MAPK1|MAPK3|MAP2K1|RAF1|RXRA|SRC	-18.0077
ko04024	KEGG Pathway	cAMP signaling pathway	-18.6597	9.60699	22	ADORA2A|ADRB2|AKT1|BAD|BRAF|CFTR|DRD2|EP300|GRIN1|JUN|NFKB1|PIK3CA|PIK3CB|PIK3R1|PPARA|MAPK1|MAPK3|MAPK8|MAPK10|MAP2K1|RAF1|RELA	-17.7427
ko04140	KEGG Pathway	Autophagy - animal	-18.5979	8.29694	19	AKT1|BAD|BCL2|BCL2L1|CTSB|ERN1|MTOR|HIF1A|IGF1R|PIK3CA|PIK3CB|PIK3R1|PRKCD|MAPK1|MAPK3|MAPK8|MAPK10|MAP2K1|RAF1	-17.6898
ko04380	KEGG Pathway	Osteoclast differentiation	-18.4658	8.29694	19	AKT1|MAPK14|IKBKB|JAK1|JUN|NFKB1|PIK3CA|PIK3CB|PIK3R1|PPARG|MAPK1|MAPK3|MAPK8|MAPK10|MAP2K1|RELA|TGFBR1|TNF|TNFRSF1A	-17.5666
hsa04910	KEGG Pathway	Insulin signaling pathway	-18.3073	8.73362	20	AKT1|BAD|BRAF|FASN|FBP1|MTOR|GSK3B|IKBKB|INSR|PIK3CA|PIK3CB|PIK3R1|PRKCA|MAPK1|MAPK3|MAPK8|MAPK10|MAP2K1|PYGL|RAF1	-17.4167
ko05213	KEGG Pathway	Endometrial cancer	-17.9976	6.11354	14	AKT1|BAD|CCND1|BRAF|EGFR|ERBB2|GSK3B|PIK3CA|PIK3CB|PIK3R1|MAPK1|MAPK3|MAP2K1|RAF1	-17.1237
ko05231	KEGG Pathway	Choline metabolism in cancer	-17.8105	7.42358	17	AKT1|EGFR|MTOR|HIF1A|JUN|PDGFRA|PDGFRB|PIK3CA|PIK3CB|PIK3R1|PRKCA|MAPK1|MAPK3|MAPK8|MAPK10|MAP2K1|RAF1	-16.9604
hsa05222	KEGG Pathway	Small cell lung cancer	-17.8105	7.42358	17	AKT1|CCND1|BCL2|BCL2L1|CASP3|CDK2|CDK4|IKBKB|NFKB1|NOS2|PIK3CA|PIK3CB|PIK3R1|PTGS2|PTK2|RELA|RXRA	-16.9604
ko04621	KEGG Pathway	NOD-like receptor signaling pathway	-17.497	8.73362	20	BCL2|BCL2L1|MAPK14|CTSB|HSP90AA1|IKBKB|IL6|CXCL8|JAK1|JUN|NFKB1|PRKCD|MAPK1|MAPK3|MAPK8|MAPK10|RELA|TLR4|TNF|NLRP3	-16.6546
hsa04630	KEGG Pathway	Jak-STAT signaling pathway	-17.4459	8.73362	20	AKT1|CCND1|BCL2|BCL2L1|EGFR|EP300|MTOR|IL2|IL6|JAK1|JAK2|MCL1|PDGFRA|PDGFRB|PIK3CA|PIK3CB|PIK3R1|PTPN11|RAF1|STAT3	-16.6073
ko04920	KEGG Pathway	Adipocytokine signaling pathway	-17.4163	6.55022	15	AKT1|CPT1A|MTOR|IKBKB|JAK2|NFKB1|PPARA|MAPK8|MAPK10|PTPN11|RELA|RXRA|STAT3|TNF|TNFRSF1A	-16.5815
hsa05203	KEGG Pathway	Viral carcinogenesis	-16.8341	9.17031	21	BAD|CCND1|CASP3|CDK1|CDK2|CDK4|CCR5|EP300|JAK1|JUN|MDM2|NFKB1|PIK3CA|PIK3CB|PIK3R1|PRKCA|MAPK1|MAPK3|RELA|SRC|STAT3	-16.0104
ko05133	KEGG Pathway	Pertussis	-16.7366	6.55022	15	CASP3|MAPK14|IL6|CXCL8|JUN|NFKB1|NOS2|MAPK1|MAPK3|MAPK8|MAPK10|RELA|TLR4|TNF|NLRP3	-15.9165
ko04662	KEGG Pathway	B cell receptor signaling pathway	-15.649	6.11354	14	AKT1|CD81|GSK3B|IKBKB|JUN|NFKB1|PIK3CA|PIK3CB|PIK3R1|MAPK1|MAPK3|MAP2K1|RAF1|RELA	-14.8466
hsanan01	KEGG Pathway	drug metabolism	-15.1517	6.9869	16	ADH1B|ADH1C|CES1|CYP1A2|CYP2C19|CYP2C9|CYP2D6|CYP3A4|TYMP|MAOA|MPO|SORD|TPMT|UGT2B7|XDH|CES2	-14.3528
ko04930	KEGG Pathway	Type II diabetes mellitus	-15.0838	5.24017	12	MTOR|IKBKB|INSR|PIK3CA|PIK3CB|PIK3R1|PRKCD|MAPK1|MAPK3|MAPK8|MAPK10|TNF	-14.2883
ko04152	KEGG Pathway	AMPK signaling pathway	-14.9723	6.9869	16	AKT1|CCND1|CFTR|CPT1A|FASN|FBP1|MTOR|HMGCR|HNF4A|IGF1R|INSR|PIK3CA|PIK3CB|PIK3R1|PPARG|SCD	-14.1802
hsa04371	KEGG Pathway	Apelin signaling pathway	-14.866	7.42358	17	AGTR1|AKT1|CCND1|MTOR|MYLK|NOS1|NOS2|NOS3|SERPINE1|PIK3CG|PLAT|PRKCA|MAPK1|MAPK3|MAP2K1|RAF1|TGFBR1	-14.0773
ko04150	KEGG Pathway	mTOR signaling pathway	-14.6173	7.42358	17	AKT1|BRAF|MTOR|GSK3B|IGF1R|IKBKB|INSR|PIK3CA|PIK3CB|PIK3R1|PRKCA|MAPK1|MAPK3|MAP2K1|RAF1|TNF|TNFRSF1A	-13.8353
ko05120	KEGG Pathway	Epithelial cell signaling in Helicobacter pylori infection	-14.3821	5.67686	13	CASP3|MAPK14|EGFR|IKBKB|CXCL8|JUN|MET|NFKB1|MAPK8|MAPK10|PTPN11|RELA|SRC	-13.61
ko04664	KEGG Pathway	Fc epsilon RI signaling pathway	-14.3821	5.67686	13	AKT1|MAPK14|PIK3CA|PIK3CB|PIK3R1|PRKCA|MAPK1|MAPK3|MAPK8|MAPK10|MAP2K1|RAF1|TNF	-13.61
ko04912	KEGG Pathway	GnRH signaling pathway	-13.9909	6.11354	14	MAPK14|EGFR|JUN|MMP2|MMP14|PRKCA|PRKCD|MAPK1|MAPK3|MAPK8|MAPK10|MAP2K1|RAF1|SRC	-13.2315
ko04064	KEGG Pathway	NF-kappa B signaling pathway	-13.7894	6.11354	14	PARP1|BCL2|BCL2L1|ICAM1|IKBKB|CXCL8|NFKB1|PLAU|PTGS2|RELA|TLR4|TNF|TNFRSF1A|VCAM1	-13.0332
ko05146	KEGG Pathway	Amoebiasis	-13.7239	6.11354	14	ARG1|CASP3|IL6|CXCL8|NFKB1|NOS2|PIK3CA|PIK3CB|PIK3R1|PRKCA|PTK2|RELA|TLR4|TNF	-12.9738
hsa05168	KEGG Pathway	Herpes simplex infection	-13.1393	7.42358	17	CASP3|CDK1|CDK2|EP300|IKBKB|IL6|JAK1|JAK2|JUN|NFKB1|MAPK8|MAPK10|PTPN11|RELA|TNF|TNFRSF1A|TLR9	-12.4014
hsa04611	KEGG Pathway	Platelet activation	-13.1182	6.55022	15	AKT1|MAPK14|F2|MYLK|NOS3|PIK3CA|PIK3CB|PIK3CG|PIK3R1|PRKCA|MAPK1|MAPK3|SRC|TBXA2R|TBXAS1	-12.3833
ko05144	KEGG Pathway	Malaria	-13.0787	4.80349	11	CD81|ICAM1|IL6|CXCL8|MET|SELE|SELP|TLR4|TNF|VCAM1|TLR9	-12.3467
hsa04060	KEGG Pathway	Cytokine-cytokine receptor interaction	-12.9841	9.17031	21	ACVRL1|CCR5|EGFR|FASN|FLT1|FLT3|CXCR3|IL2|IL6|CXCL8|KDR|KIT|MET|PDGFRA|PDGFRB|TGFBR1|TNF|TNFRSF1A|VEGFA|CXCR4|CCR2	-12.2609
ko04550	KEGG Pathway	Signaling pathways regulating pluripotency of stem cells	-12.6837	6.55022	15	AKT1|MAPK14|FGFR1|GSK3B|IGF1R|JAK1|JAK2|PIK3CA|PIK3CB|PIK3R1|MAPK1|MAPK3|MAP2K1|RAF1|STAT3	-11.9634
hsa05140	KEGG Pathway	Leishmania infection	-12.4873	5.24017	12	MAPK14|JAK1|JAK2|JUN|NFKB1|NOS2|MAPK1|MAPK3|PTGS2|RELA|TLR4|TNF	-11.7811
ko05140	KEGG Pathway	Leishmaniasis	-12.4873	5.24017	12	MAPK14|JAK1|JAK2|JUN|NFKB1|NOS2|MAPK1|MAPK3|PTGS2|RELA|TLR4|TNF	-11.7811
hsa01524	KEGG Pathway	Platinum drug resistance	-12.4873	5.24017	12	AKT1|BAD|BCL2|BCL2L1|CASP3|ERBB2|MDM2|PIK3CA|PIK3CB|PIK3R1|MAPK1|MAPK3	-11.7811
hsa04810	KEGG Pathway	Regulation of actin cytoskeleton	-12.4814	7.86026	18	BRAF|CHRM3|EGFR|F2|FGFR1|MYLK|PDGFRA|PDGFRB|PIK3CA|PIK3CB|PIK3R1|MAPK1|MAPK3|MAP2K1|PTK2|RAF1|SRC|CXCR4	-11.7808
hsa04020	KEGG Pathway	Calcium signaling pathway	-12.4062	7.42358	17	ADORA2A|ADRB2|AGTR1|CHRM3|EGFR|ERBB2|GRIN1|HRH2|MYLK|NOS1|NOS2|NOS3|PDGFRA|PDGFRB|PRKCA|TBXA2R|CXCR4	-11.7083
hsa04726	KEGG Pathway	Serotonergic synapse	-12.3975	6.11354	14	APP|BRAF|CASP3|CYP2C19|CYP2C9|CYP2D6|MAOA|PRKCA|MAPK1|MAPK3|MAP2K1|PTGS2|RAF1|SLC6A4	-11.7024
hsa04650	KEGG Pathway	Natural killer cell mediated cytotoxicity	-12.2796	6.55022	15	BRAF|CASP3|FASN|ICAM1|PIK3CA|PIK3CB|PIK3R1|PRF1|PRKCA|MAPK1|MAPK3|MAP2K1|PTPN11|RAF1|TNF	-11.5872
ko04144	KEGG Pathway	Endocytosis	-11.7663	7.86026	18	ADRB2|GRK2|CCR5|DNM1|EGFR|FLT1|HSPA1A|HSPA8|IGF1R|KDR|KIT|MDM2|MET|NTRK1|PDGFRA|SRC|TGFBR1|CXCR4	-11.0845
hsa04211	KEGG Pathway	Longevity regulating pathway	-11.6283	5.67686	13	AKT1|MTOR|HSPA1A|HSPA8|IGF1R|INSR|NFKB1|PIK3CA|PIK3CB|PIK3R1|PPARG|PRKCA|RELA	-10.9517
ko05132	KEGG Pathway	Salmonella infection	-11.6048	5.24017	12	MAPK14|IL6|CXCL8|JUN|NFKB1|NOS2|MAPK1|MAPK3|MAPK8|MAPK10|RELA|TLR4	-10.9309
hsa05010	KEGG Pathway	Alzheimer's disease	-11.361	6.55022	15	APP|BAD|CASP3|ERN1|GAPDH|GRIN1|GSK3B|LPL|MAPT|MME|NOS1|MAPK1|MAPK3|TNF|TNFRSF1A	-10.6947
ko04658	KEGG Pathway	Th1 and Th2 cell differentiation	-11.2469	5.24017	12	MAPK14|IKBKB|IL2|JAK1|JAK2|JUN|NFKB1|MAPK1|MAPK3|MAPK8|MAPK10|RELA	-10.5831
ko04520	KEGG Pathway	Adherens junction	-11.1289	4.80349	11	EGFR|EP300|ERBB2|FGFR1|IGF1R|INSR|MET|MAPK1|MAPK3|SRC|TGFBR1	-10.4677
hsa04115	KEGG Pathway	p53 signaling pathway	-10.6734	4.80349	11	CCND1|BCL2|BCL2L1|CASP3|CDK1|CDK2|CDK4|FASN|IGFBP3|MDM2|SERPINE1	-10.0196
hsa04750	KEGG Pathway	inflammatory mediator regulation of trp channels	-10.6035	5.24017	12	MAPK14|NTRK1|PIK3CA|PIK3CB|PIK3R1|PRKCA|PRKCD|MAPK8|MAPK10|SRC|TRPV1|TRPA1	-9.95218
ko05204	KEGG Pathway	Chemical carcinogenesis	-10.4918	4.80349	11	ADH1B|ADH1C|CYP1A1|CYP1A2|CYP2C19|CYP2C9|CYP3A4|EPHX1|HSD11B1|PTGS2|UGT2B7	-9.84543
ko05216	KEGG Pathway	Thyroid cancer	-10.4462	3.49345	8	CCND1|BRAF|NTRK1|PPARG|MAPK1|MAPK3|MAP2K1|RXRA	-9.80223
hsa01523	KEGG Pathway	Antifolate resistance	-10.1876	3.49345	8	DHFR|IKBKB|IL6|ABCC1|NFKB1|RELA|TNF|ABCG2	-9.54836
ko04540	KEGG Pathway	Gap junction	-10.1501	4.80349	11	CDK1|DRD2|EGFR|PDGFRA|PDGFRB|PRKCA|MAPK1|MAPK3|MAP2K1|RAF1|SRC	-9.51326
ko04670	KEGG Pathway	Leukocyte transendothelial migration	-10.1278	5.24017	12	MAPK14|ICAM1|MMP2|MMP9|PIK3CA|PIK3CB|PIK3R1|PRKCA|PTK2|PTPN11|VCAM1|CXCR4	-9.49338
hsa04725	KEGG Pathway	Cholinergic synapse	-10.0829	5.24017	12	AKT1|BCL2|CHRM3|JAK2|PIK3CA|PIK3CB|PIK3CG|PIK3R1|PRKCA|MAPK1|MAPK3|MAP2K1	-9.4531
hsa05131	KEGG Pathway	Shigellosis	-9.99643	4.36681	10	MAPK14|IKBKB|CXCL8|NFKB1|MAPK1|MAPK3|MAPK8|MAPK10|RELA|SRC	-9.37132
ko04666	KEGG Pathway	Fc gamma R-mediated phagocytosis	-9.98885	4.80349	11	AKT1|PIK3CA|PIK3CB|PIK3R1|PRKCA|PRKCD|MAPK1|MAPK3|MAP2K1|PTPRC|RAF1	-9.36604
ko05014	KEGG Pathway	Amyotrophic lateral sclerosis (ALS)	-9.79215	3.93013	9	BAD|BCL2|BCL2L1|CASP3|MAPK14|GRIN1|NOS1|TNF|TNFRSF1A	-9.17391
ko04921	KEGG Pathway	Oxytocin signaling pathway	-9.78094	5.67686	13	CCND1|EGFR|JUN|MYLK|NOS3|PIK3CG|PRKCA|MAPK1|MAPK3|MAP2K1|PTGS2|RAF1|SRC	-9.16496
ko00980	KEGG Pathway	Metabolism of xenobiotics by cytochrome P450	-9.62078	4.36681	10	ADH1B|ADH1C|CYP1A1|CYP1A2|CYP2C9|CYP2D6|CYP3A4|EPHX1|HSD11B1|UGT2B7	-9.00706
ko05134	KEGG Pathway	Legionellosis	-9.4834	3.93013	9	CASP3|HSPA1A|HSPA8|IL6|CXCL8|NFKB1|RELA|TLR4|TNF	-8.87416
hsa04270	KEGG Pathway	Vascular smooth muscle contraction	-9.19136	5.24017	12	ADORA2A|AGTR1|BRAF|MYLK|PLA2G2A|PRKCA|PRKCD|MAPK1|MAPK3|MAP2K1|RAF1|NLRP3	-8.59529
ko04360	KEGG Pathway	Axon guidance	-9.02096	5.67686	13	GSK3B|MET|PIK3CA|PIK3CB|PIK3R1|PRKCA|MAPK1|MAPK3|PTK2|PTPN11|RAF1|SRC|CXCR4	-8.42704
hsa04213	KEGG Pathway	Longevity regulating pathway - multiple species	-8.99948	3.93013	9	AKT1|MTOR|HSPA1A|HSPA8|IGF1R|INSR|PIK3CA|PIK3CB|PIK3R1	-8.40983
hsa03320	KEGG Pathway	PPAR signaling pathway	-8.9624	4.36681	10	TSPO|CPT1A|FABP1|LPL|MMP1|PPARA|PPARG|RXRA|SCD|NR1H3	-8.37488
hsa05143	KEGG Pathway	African trypanosomiasis	-8.87277	3.49345	8	FASN|ICAM1|IL6|PRKCA|SELE|TNF|VCAM1|TLR9	-8.28736
ko05323	KEGG Pathway	Rheumatoid arthritis	-8.76552	4.36681	10	FLT1|ICAM1|IL6|CXCL8|JUN|MMP1|MMP3|TLR4|TNF|VEGFA	-8.18222
hsa00982	KEGG Pathway	Drug metabolism - cytochrome P450	-8.51633	3.93013	9	ADH1B|ADH1C|CYP1A2|CYP2C19|CYP2C9|CYP2D6|CYP3A4|MAOA|UGT2B7	-7.93927
ko04080	KEGG Pathway	Neuroactive ligand-receptor interaction	-8.4185	6.55022	15	ADORA2A|ADRB2|AGTR1|TSPO|CHRM3|LTB4R|DRD2|F2|GPR35|GRIN1|NR3C1|HRH2|PLG|TBXA2R|TRPV1	-7.84557
ko04022	KEGG Pathway	cGMP-PKG signaling pathway	-8.32551	5.24017	12	ADRB2|AGTR1|AKT1|BAD|INSR|MYLK|NOS3|PIK3CG|MAPK1|MAPK3|MAP2K1|RAF1	-7.75868
hsa04976	KEGG Pathway	Bile secretion	-8.24472	3.93013	9	CFTR|CYP3A4|EPHX1|HMGCR|ABCB1|PRKCA|RXRA|ABCG2|NR1H4	-7.6799
ko04960	KEGG Pathway	Aldosterone-regulated sodium reabsorption	-7.95657	3.05677	7	INSR|PIK3CA|PIK3CB|PIK3R1|PRKCA|MAPK1|MAPK3	-7.39774
hsa04923	KEGG Pathway	Regulation of lipolysis in adipocytes	-7.87828	3.49345	8	ADRB2|AKT1|INSR|PIK3CA|PIK3CB|PIK3R1|PRKCA|PTGS2	-7.32143
ko04730	KEGG Pathway	Long-term depression	-7.75849	3.49345	8	BRAF|IGF1R|NOS1|PRKCA|MAPK1|MAPK3|MAP2K1|RAF1	-7.20557
hsa00330	KEGG Pathway	Arginine and proline metabolism	-7.53176	3.49345	8	ALDH2|ARG1|MAOA|NOS1|NOS2|NOS3|ODC1|CXCR4	-6.98274
hsa05020	KEGG Pathway	Prion diseases	-7.47779	3.05677	7	HSPA1A|HSPA5|IL6|PRKCA|MAPK1|MAPK3|MAP2K1	-6.93621
ko05321	KEGG Pathway	Inflammatory bowel disease (IBD)	-7.47755	3.49345	8	IL2|IL6|JUN|NFKB1|RELA|STAT3|TLR4|TNF	-6.93621
ko00830	KEGG Pathway	Retinol metabolism	-7.47755	3.49345	8	ADH1B|ADH1C|ALDH1A1|CYP1A1|CYP1A2|CYP2C9|CYP3A4|UGT2B7	-6.93621
ko04110	KEGG Pathway	Cell cycle	-7.40761	4.36681	10	CCND1|CDK1|CDC25B|CDK2|CDK4|EP300|GSK3B|MDM2|PCNA|PRKDC	-6.86817
ko04720	KEGG Pathway	Long-term potentiation	-7.37185	3.49345	8	BRAF|EP300|GRIN1|PRKCA|MAPK1|MAPK3|MAP2K1|RAF1	-6.83807
hsa00983	KEGG Pathway	Drug metabolism - other enzymes	-7.26579	3.05677	7	CES1|CYP3A4|TYMP|TPMT|UGT2B7|XDH|CES2	-6.73943
ko04622	KEGG Pathway	RIG-I-like receptor signaling pathway	-7.21973	3.49345	8	MAPK14|IKBKB|CXCL8|NFKB1|MAPK8|MAPK10|RELA|TNF	-6.69521
ko04141	KEGG Pathway	Protein processing in endoplasmic reticulum	-7.20648	4.80349	11	BCL2|DDOST|ERN1|HSPA1A|HSPA5|HSPA8|HSP90AA1|NFE2L2|MAPK8|MAPK10|GANAB	-6.68378
ko04610	KEGG Pathway	Complement and coagulation cascades	-6.80365	3.49345	8	F2|F3|F9|F10|SERPINE1|PLAT|PLAU|PLG	-6.29177
hsa04215	KEGG Pathway	Apoptosis - multiple species	-6.783	2.62009	6	BCL2|BCL2L1|CASP3|MAPK8|MAPK10|TNFRSF1A	-6.27467
hsa05034	KEGG Pathway	Alcoholism	-6.72792	4.80349	11	ADORA2A|BRAF|DRD2|GRIN1|MAOA|NTRK2|PRKCA|MAPK1|MAPK3|MAP2K1|RAF1	-6.22135
hsa05030	KEGG Pathway	Cocaine addiction	-6.71211	3.05677	7	DRD2|GRIN1|JUN|MAOA|NFKB1|PRKCA|RELA	-6.20729
ko00140	KEGG Pathway	Steroid hormone biosynthesis	-6.54973	3.05677	7	AKR1C4|COMT|CYP1A1|CYP1A2|CYP3A4|HSD11B1|UGT2B7	-6.04839
ko00220	KEGG Pathway	Arginine biosynthesis	-6.35726	2.18341	5	ARG1|GLUL|NOS1|NOS2|NOS3	-5.85939
ko04137	KEGG Pathway	Mitophagy - animal	-6.20461	3.05677	7	BCL2L1|HIF1A|JUN|MAPK8|MAPK10|RELA|SRC	-5.71017
ko04916	KEGG Pathway	Melanogenesis	-5.97655	3.49345	8	EP300|GSK3B|KIT|PRKCA|MAPK1|MAPK3|MAP2K1|RAF1	-5.4889
hsa04530	KEGG Pathway	Tight junction	-5.91983	4.36681	10	CCND1|CDK4|CFTR|ERBB2|JUN|PCNA|PRKCA|MAPK8|MAPK10|SRC	-5.43386
ko04261	KEGG Pathway	Adrenergic signaling in cardiomyocytes	-5.78507	3.93013	9	ADRB2|AGTR1|AKT1|BCL2|MAPK14|PIK3CG|PRKCA|MAPK1|MAPK3	-5.3041
ko05100	KEGG Pathway	Bacterial invasion of epithelial cells	-5.73829	3.05677	7	DNM1|MET|PIK3CA|PIK3CB|PIK3R1|PTK2|SRC	-5.25897
hsa04320	KEGG Pathway	Dorso-ventral axis formation	-5.69211	2.18341	5	BRAF|EGFR|MAPK1|MAPK3|MAP2K1	-5.22097
hsa04614	KEGG Pathway	Renin-angiotensin system	-5.69211	2.18341	5	AGTR1|ACE|MME|MMP12|REN	-5.22097
hsa00591	KEGG Pathway	Linoleic acid metabolism	-5.6126	2.18341	5	CYP1A2|CYP2C19|CYP2C9|CYP3A4|PLA2G2A	-5.14469
ko00350	KEGG Pathway	Tyrosine metabolism	-5.19193	2.18341	5	ADH1B|ADH1C|COMT|MAOA|MIF	-4.73041
hsa04114	KEGG Pathway	Oocyte meiosis	-5.15307	3.49345	8	AR|CDK1|CDK2|IGF1R|PRKCA|MAPK1|MAPK3|MAP2K1	-4.69313
ko00590	KEGG Pathway	Arachidonic acid metabolism	-5.1182	2.62009	6	CYP2C19|CYP2C9|EPHX2|PLA2G2A|PTGS2|TBXAS1	-4.65983
ko00010	KEGG Pathway	Glycolysis / Gluconeogenesis	-4.92146	2.62009	6	ADH1B|ADH1C|ALDH2|FBP1|GAPDH|AKR1A1	-4.46624
ko04723	KEGG Pathway	Retrograde endocannabinoid signaling	-4.91199	3.05677	7	MAPK14|PRKCA|MAPK1|MAPK3|MAPK8|MAPK10|PTGS2	-4.45832
ko04310	KEGG Pathway	Wnt signaling pathway	-4.84962	3.49345	8	CCND1|EP300|GSK3B|JUN|MMP7|PRKCA|MAPK8|MAPK10	-4.39751
hsa04922	KEGG Pathway	Glucagon signaling pathway	-4.74793	3.05677	7	AKT1|CPT1A|EP300|FBP1|PPARA|PRKCA|PYGL	-4.29737
hsa04924	KEGG Pathway	Renin secretion	-4.70595	2.62009	6	ADRB2|AGTR1|CTSB|ACE|PRKCA|REN	-4.25693
ko04973	KEGG Pathway	Carbohydrate digestion and absorption	-4.69157	2.18341	5	AKT1|SLC37A4|PIK3CA|PIK3CB|PIK3R1	-4.24408
hsa05332	KEGG Pathway	Graft-versus-host disease	-4.59579	2.18341	5	FASN|IL2|IL6|PRF1|TNF	-4.15288
ko04612	KEGG Pathway	Antigen processing and presentation	-4.573	2.62009	6	CTSB|HSPA1A|HSPA5|HSPA8|HSP90AA1|TNF	-4.13161
hsa04340	KEGG Pathway	Hedgehog signaling pathway	-4.46044	2.18341	5	GRK2|CCND1|BCL2|GSK3B|PRKCA	-4.02056
hsa00232	KEGG Pathway	Caffeine metabolism	-4.30588	1.31004	3	CYP1A2|SORD|XDH	-3.87348
hsa04913	KEGG Pathway	Ovarian steroidogenesis	-4.17741	2.18341	5	CYP1A1|IGF1R|INSR|PRKCA|PTGS2	-3.74796
hsa00480	KEGG Pathway	Glutathione metabolism	-3.93124	2.18341	5	G6PD|GSR|IDH1|ODC1|CXCR4	-3.50326
hsa04640	KEGG Pathway	Hematopoietic cell lineage	-3.64356	2.62009	6	FLT3|IL6|KIT|MME|MMP12|TNF	-3.21996
ko00380	KEGG Pathway	Tryptophan metabolism	-3.62653	1.74672	4	ALDH2|CYP1A1|CYP1A2|MAOA	-3.20438
ko04724	KEGG Pathway	Glutamatergic synapse	-3.6228	2.62009	6	GRK2|GLUL|GRIN1|PRKCA|MAPK1|MAPK3	-3.20209
ko04918	KEGG Pathway	Thyroid hormone synthesis	-3.60035	2.18341	5	ALB|GSR|HSPA5|PRKCA|TTR	-3.18108
hsa01230	KEGG Pathway	Biosynthesis of amino acids	-3.57305	2.18341	5	ARG1|GAPDH|GLUL|IDH1|TKT	-3.15949
ko04971	KEGG Pathway	Gastric acid secretion	-3.57305	2.18341	5	CFTR|CHRM3|HRH2|MYLK|PRKCA	-3.15949
ko02010	KEGG Pathway	ABC transporters	-3.46497	1.74672	4	CFTR|ABCC1|ABCB1|ABCG2	-3.06124
ko00071	KEGG Pathway	Fatty acid degradation	-3.46497	1.74672	4	ADH1B|ADH1C|ALDH2|CPT1A	-3.06124
hsa00071	KEGG Pathway	Fatty acid metabolism	-3.46497	1.74672	4	ADH1B|ADH1C|ALDH2|CPT1A	-3.06124
hsa05330	KEGG Pathway	Allograft rejection	-3.35411	1.74672	4	FASN|IL2|PRF1|TNF	-2.95726
ko04961	KEGG Pathway	Endocrine and other factor-regulated calcium reabsorption	-3.35411	1.74672	4	DNM1|ESR1|PRKCA|VDR	-2.95726
hsa04940	KEGG Pathway	Type I diabetes mellitus	-3.35411	1.74672	4	FASN|IL2|PRF1|TNF	-2.95726
ko04350	KEGG Pathway	TGF-beta signaling pathway	-3.34443	2.18341	5	EP300|MAPK1|MAPK3|TGFBR1|TNF	-2.94894
hsa04146	KEGG Pathway	Peroxisome	-3.16346	2.18341	5	EPHX2|IDH1|NOS2|SORD|XDH	-2.77339
hsa04713	KEGG Pathway	circadian entrainment	-2.9997	2.18341	5	GRIN1|NOS1|PRKCA|MAPK1|MAPK3	-2.61498
ko00561	KEGG Pathway	Glycerolipid metabolism	-2.97805	1.74672	4	ALDH2|LIPC|LPL|AKR1A1	-2.59465
M00014	KEGG Pathway	Glucuronate pathway (uronate pathway)	-2.96022	1.31004	3	SORD|UGT2B7|AKR1A1	-2.57946
ko04623	KEGG Pathway	Cytosolic DNA-sensing pathway	-2.87142	1.74672	4	IKBKB|IL6|NFKB1|RELA	-2.49197
ko00030	KEGG Pathway	Pentose phosphate pathway	-2.82508	1.31004	3	FBP1|G6PD|TKT	-2.44825
ko05031	KEGG Pathway	Amphetamine addiction	-2.74837	1.74672	4	GRIN1|JUN|MAOA|PRKCA	-2.37508
hsa01200	KEGG Pathway	Carbon metabolism	-2.74672	2.18341	5	FBP1|G6PD|GAPDH|IDH1|TKT	-2.37508
hsa05416	KEGG Pathway	Viral myocarditis	-2.70199	1.74672	4	CCND1|CASP3|ICAM1|PRF1	-2.33163
ko00040	KEGG Pathway	Pentose and glucuronate interconversions	-2.66628	1.31004	3	SORD|UGT2B7|AKR1A1	-2.29848
ko00500	KEGG Pathway	Starch and sucrose metabolism	-2.5944	1.31004	3	AGL|GAA|PYGL	-2.22915
hsa05410	KEGG Pathway	Hypertrophic cardiomyopathy (HCM)	-2.34245	1.74672	4	ACE|IL6|TNF|TTR	-1.98351
ko04514	KEGG Pathway	Cell adhesion molecules (CAMs)	-2.31034	2.18341	5	ICAM1|PTPRC|SELE|SELP|VCAM1	-1.95264
ko04970	KEGG Pathway	Salivary secretion	-2.30782	1.74672	4	ADRB2|CHRM3|NOS1|PRKCA	-1.95137
ko04672	KEGG Pathway	Intestinal immune network for IgA production	-2.214	1.31004	3	IL2|IL6|CXCR4	-1.86496
ko00510	KEGG Pathway	N-Glycan biosynthesis	-2.214	1.31004	3	DDOST|ST6GAL1|GANAB	-1.86496
ko04972	KEGG Pathway	Pancreatic secretion	-2.20908	1.74672	4	CFTR|CHRM3|PLA2G2A|PRKCA	-1.86125
ko04070	KEGG Pathway	Phosphatidylinositol signaling system	-2.19332	1.74672	4	PIK3CA|PIK3CB|PIK3R1|PRKCA	-1.84793
hsa04978	KEGG Pathway	Mineral absorption	-2.11928	1.31004	3	F3|HMOX1|VDR	-1.7751
ko05150	KEGG Pathway	Staphylococcus aureus infection	-2.05338	1.31004	3	ICAM1|PLG|SELP	-1.71401
